# Supplementary material for: Regional scale diversity and distribution of soil inhabiting Tetracladium
Source: Environ Microbiome. 2024 Dec 18;19:111. doi: 10.1186/s40793-024-00646-6 (PMC11657488; doi:10.1186/s40793-024-00646-6)
Supplement: Supplementary file 2 — Supplementary Figure 2. Sequencing efficacy of the samples for the fungal ITS sequences. Rarefaction curves showing fungal OTU richness. [file 40793_2024_646_MOESM2_ESM.xlsx]

## Sheet: Accession numbers
OTU	Accession number 1	E value 1	Identity % 1	Origin 1	Accession number 3	E value 2	Identity % 2	Origin 2
OTU64216	MH451721.1	2e-112	0.9793	soil	HG935173.1	2e-112	0.9793	soil
OTU62340	MN660599.1	2e-77	0.8967	soil	MK626973.1	5e-74	0.8866	soil
OTU69936	MH451721.1	1e-104	0.9625	soil	HG935173.1	1e-104	0.9625	soil
OTU69166	MH451721.1	5e-113	0.9833	soil	HG935173.1	5e-113	0.9833	soil
OTU66076	KT270137.1	7e-112	0.9792	roots	OX033130.1	7e-112	0.9792	roots
OTU70308	LR876053.1	6e-98	0.9458	soil	MW163532.1	7e-97	0.9419	soil
OTU69621	MH451721.1	3e-101	0.9542	soil	HG935173.1	3e-101	0.9542	soil
OTU61486	MH451289.1	1e-109	0.9712	soil	KJ188591.1	1e-109	0.9712	roots
OTU67544	MH451721.1	2e-108	0.9708	soil	LR876069.1	2e-108	0.9708	soil
OTU66663	MH451721.1	3e-110	0.9751	soil	LR876069.1	9e-111	0.9751	soil
OTU65311	MH451721.1	7e-107	0.9668	soil	LR876069.1	2e-107	0.9668	soil
OTU65212	MT453286.1	1e-85	0.9139	soil	KJ188591.1	3e-86	0.9177	roots
OTU69917	JX135077.1	2e-98	0.9463	roots
OTU69890	MK626973.1	5e-108	0.9708	soil	MK163853.1	5e-108	0.9708	wood
OTU59540	MH451721.1	1e-114	0.9836	soil
OTU63610	MH451721.1	2e-112	0.9793	soil	HG935173.1	2e-112	0.9793	soil
OTU65159	MH451721.1	2e-113	0.9834	soil	JX029127.1	3e-115	0.9876	soil
OTU67417	MK626973.1	2e-108	0.9708	soil	MK163853.1	2e-108	0.9708	wood
OTU71715	MH451721.1	5e-108	0.9708	soil	HG935173.1	5e-108	0.9708	soil
OTU70746	MH451721.1	3e-96	0.9417	soil	JX029127.1	7e-97	0.9419	soil
OTU64878	LR863329.1	4e-119	0.9959	soil	MH365152.1	7e-117	0.9917	seagrass rhizosphere
OTU70139	MH451721.1	6e-83	0.9091	soil	HG935173.1	6e-83	0.9091	soil
OTU69630	LR876786.1	2e-108	0.9711	soil
OTU67077	MH451721.1	7e-102	0.9545	soil	HG935173.1	7e-102	0.9545	soil
OTU69907	MH451721.1	1e-94	0.9378	soil	HG935173.1	1e-94	0.9378	soil
OTU67978	KF296960.1	2e-88	0.9221	soil	JX029127.1	2e-88	0.9221	soil
OTU66865	OX033130.1	3e-120	1	roots
OTU69794	LR876069.1	3e-106	0.9665	soil
OTU65542	MH450897.1	2e-107	0.9668	soil	KX192762.1	2e-107	0.9668	soil
OTU67558	MH451721.1	2e-113	0.9833	soil	HG935173.1	2e-113	0.9833	soil
OTU67391	MH451721.1	7e-102	0.9545	soil	HG935173.1	7e-102	0.9545	soil
OTU68519	MH450897.1	2e-108	0.9708	soil	KX192762.1	2e-108	0.9708	soil
OTU63520	MK353127.1	9e-101	0.9504	water	MK353125.1	9e-101	0.9504	water
OTU63518	EU883423.1	3e-116	0.9876	NA	KU519117.1	2e-117	0.9917	leaf
OTU68023	MK353126.1	7e-112	0.9792	water	MK353123.1	7e-112	0.9792	water
OTU69616	MK353126.1	6e-103	0.9583	water	MK353123.1	6e-103	0.9583	water
OTU67894	MK626973.1	2e-108	0.9708	soil	MK163853.1	2e-108	0.9708	shoot
OTU67879	HG935130.1	7e-112	0.9792	roots	MK626973.1	3e-110	0.975	soil
OTU68233	LR864207.1	7e-112	0.9792	soil	KU519119.1	3e-111	0.9792	leaf
OTU67042	MK626973.1	3e-110	0.975	soil	MK163853.1	3e-110	0.975	shoot
OTU70694	MK626973.1	5e-108	0.9708	soil	MK163853.1	5e-108	0.9708	shoot
OTU65757	MK626973.1	3e-110	0.9751	soil	MK163853.1	3e-110	0.9751	shoot
OTU67505	HG935130.1	3e-110	0.975	roots	LR876786.1	3e-110	0.9751	soil
OTU62642	AB752249.1	4e-119	0.9959	shoot	LR863864.1	4e-119	0.9959	soil
OTU71265	HG935166.1	1e-104	0.9627	roots	MK626973.1	5e-103	0.9585	soil
OTU69803	GU055675.1	3e-106	0.9667	soil	LR876786.1	3e-105	0.9627	soil
OTU65410	MK626973.1	3e-110	0.9751	soil	MK163853.1	3e-110	0.9751	shoot
OTU64974	OW847350.1	4e-119	0.9959	NA	MW050275.1	4e-119	0.9959	roots
OTU64711	MF486872.1	9e-121	1	soil	EU516942.1	9e-121	1	soil
OTU64175	OW847350.1	4e-109	0.9711	NA	MW050275.1	4e-109	0.9711	roots
OTU62283	MK543198.1	6e-103	0.9549	Driftwood	KC884316.1	6e-103	0.9549	soil
OTU63487	MK543198.1	1e-119	0.9959	Driftwood	KC884316.1	2e-117	0.9917	soil
OTU65338	MH450897.1	9e-111	0.9751	soil	KX192762.1	9e-111	0.9751	soil
OTU70671	MK627040.1	9e-116	0.9916	soil	MF971493.1	9e-116	0.9916	soil
