# Supplementary material for: Regional scale diversity and distribution of soil inhabiting Tetracladium
Source: Environ Microbiome. 2024 Dec 18;19:111. doi: 10.1186/s40793-024-00646-6 (PMC11657488; doi:10.1186/s40793-024-00646-6)
Supplement: Supplementary file 3 — Supplementary Figure 3. Non-metric multidimensional scaling (NMDS) of the Tetracladium OTU community based on Raup-Crick dissimilarity of the vegetation types. Vegetation type colour denotes disturbance level (highly disturbed to natural habitats are shaded from dark to light). [file 40793_2024_646_MOESM3_ESM.xlsx]

## Sheet: Observed
A - Observed OTU diversity								B - OTU realative abundance
Global goodness-of-fit:								Global goodness-of-fit:
Chi-Squared = 23.838 with P-value < 0.001 and on 1 degrees of freedom								Chi-Squared = 24.38 with P-value < 0.001and on 1 degrees of freedom
Fisher's C = 32.892 with P-value < 0.001 and on 2 degrees of freedom								Fisher's C = 33.439 with P-value < 0.001 and on 2 degrees of freedom
Coefficients:								Coefficients:
Response	Predictor	Estimate	Std. error	Degrees of Freedom	P-value	Std. estimate		Response	Predictor	Estimate	Std. error	Degrees of Freedom	P-value	Std. estimate
Observed	pH	0.321	0.0272	824.328	< 0.001	0.4378		RA	pH	0.2299	0.0306	496.653	< 0.001	0.417
Observed	Longitude	0.0852	0.0271	832.717	0.0018	0.1127		RA	Longitude	0.0032	0.0345	503.944	0.9264	0.0053
Observed	Moisture	-0.0992	0.0484	832.536	0.0413	-0.1423		RA	Moisture	-0.0393	0.0657	503.932	0.5508	-0.0569
Observed	Total P	-0.0489	0.0519	829.043	0.3459	-0.0242		RA	Total P	-0.035	0.0572	503.49	0.5418	-0.0255
Observed	Latitude	0.0137	0.0224	833.604	0.5413	0.0183		RA	Latitude	0.0326	0.0247	503.385	0.1902	0.0622
Observed	Organic C	0.1221	0.0651	831.155	0.0613	0.1852		RA	Organic C	-0.0805	0.1063	489.176	0.4521	-0.1011
Observed	Total C	-0.011	0.072	831.156	0.8782	-0.016		RA	Total C	0.1881	0.1153	503.678	0.1043	0.2187
Observed	Total N	-0.0044	0.0585	833.851	0.9404	-0.0052		RA	Total N	-0.0387	0.0799	375.63	0.6346	-0.0476
Observed	Ellenberg N	0.0591	0.0483	123.362	0.2425	0.0834		RA	Ellenberg N	0.0248	0.0512	86.0135	0.6415	0.0362
Longitude	pH	0.3624	0.0328	804.182	< 0.001	0.3733		Longitude	pH	0.4214	0.0355	499.848	< 0.001	0.4649
Longitude	Moisture	-0.4943	0.0598	824.428	< 0.001	-0.5356		Longitude	Moisture	-0.3506	0.0853	506	< 0.001	-0.3087
Longitude	Total P	-0.1319	0.0669	831.703	0.0491	-0.0492		Longitude	Total P	-0.276	0.0745	504.056	< 0.001	-0.1223
Longitude	Organic C	0.0807	0.0842	834.422	0.339	0.0925		Longitude	Organic C	0.1201	0.141	497.399	0.3974	0.0918
Longitude	Total C	-0.0729	0.0932	834.386	0.435	-0.0795		Longitude	Total C	-0.1506	0.1525	504.425	0.3244	-0.1065
Longitude	Total N	0.2484	0.0735	835.097	0.0008	0.2221		Longitude	Total N	0.1176	0.1038	423.655	0.2647	0.088
Longitude	Ellenberg N	0.1166	0.0594	86.5304	0.0636	0.1242		Longitude	Ellenberg N	0.1359	0.0716	89.7411	0.0703	0.1205
Individual R-squared:								Individual R-squared:
Response	Marginal	Conditional						Response	Marginal	Conditional
Observed	0.38	0.47						RA	0.19	0.22
Longitude	0.53	0.58						Longitude	0.48	0.52

## Sheet: RA
Global goodness-of-fit:
Chi-Squared = 24.38 with P-value < 0.001and on 1 degrees of freedom
Fisher's C = 33.439 with P-value < 0.001 and on 2 degrees of freedom
Coefficients:
Response	Predictor	Estimate	Std. error	Degrees of Freedom	P-value	Std. estimate
RA	pH	0.2299	0.0306	496.653	< 0.001	0.417
RA	Longitude	0.0032	0.0345	503.944	0.9264	0.0053
RA	Moisture	-0.0393	0.0657	503.932	0.5508	-0.0569
RA	Total P	-0.035	0.0572	503.49	0.5418	-0.0255
RA	Latitude	0.0326	0.0247	503.385	0.1902	0.0622
RA	Organic C	-0.0805	0.1063	489.176	0.4521	-0.1011
RA	Total C	0.1881	0.1153	503.678	0.1043	0.2187
RA	Total N	-0.0387	0.0799	375.63	0.6346	-0.0476
RA	Ellenberg N	0.0248	0.0512	86.0135	0.6415	0.0362
Longitude	pH	0.4214	0.0355	499.848	< 0.001	0.4649
Longitude	Moisture	-0.3506	0.0853	506	< 0.001	-0.3087
Longitude	Total P	-0.276	0.0745	504.056	< 0.001	-0.1223
Longitude	Organic C	0.1201	0.141	497.399	0.3974	0.0918
Longitude	Total C	-0.1506	0.1525	504.425	0.3244	-0.1065
Longitude	Total N	0.1176	0.1038	423.655	0.2647	0.088
Longitude	Ellenberg N	0.1359	0.0716	89.7411	0.0703	0.1205
Individual R-squared:
Response	Marginal	Conditional
RA	0.19	0.22
Longitude	0.48	0.52
