# Supplementary material for: Regional scale diversity and distribution of soil inhabiting Tetracladium
Source: Environ Microbiome. 2024 Dec 18;19:111. doi: 10.1186/s40793-024-00646-6 (PMC11657488; doi:10.1186/s40793-024-00646-6)
Supplement: Supplementary file 4 — Supplementary Figure 4. Heatmap showing the distribution of Tetracladium OTUs across all samples. Supplementary Figure 5. Distribution of the OTUs across the vegetation types. Heatmap showing the combined relative abundance percent of Tetracladium OTUs across the vegetation types. The colours on the right side of the figure indicate groups from Figure 2. Taxa with water droplets next to them are traditionally considered aquatic. Supplementary Figure 6. Maps showing the location of the sampling sites, their A - vegetation type classifications, B - soil pH, C - soil moisture content (circle colour), and the combined Tetracladium OTU relative abundance percent (circle size). Supplementary Figure 7. Redundancy analysis of the variables shaping OTU richness. Venn diagram of the variation partitioned variable categories. Supplementary Table 1. Brief description of the aggregate vegetation classes. [file 40793_2024_646_MOESM4_ESM.xlsx]

## Sheet: CS_AM_metadata
Sample ID	C	N	pH	Organic C	Moisture content	P	Broad habitat	Vegetation class	Ellenberg N	Longitude	Latitude
X100.CS.ITS	4.4	0.5	5.8	8.7	28.1	10	Neutral Grassland	Fertile grassland	5.7	-2.86099	51.246
X1000.CS.ITS	42	2.4	5.2	76.3	85.3	NA	Bog	Heath and bog	1.8	-7.06399	57.8882
X1001.CS.ITS	53.4	1.9	4.6	95.1	82.2	5	Dwarf Shrub Heath	Moorland grass mosaics	2.5	-7.06399	57.8882
X1002.CS.ITS	9.9	0.5	5.4	21.6	70.1	48.1	Bog	Heath and bog	1.5	-7.06399	57.8882
X1003.CS.ITS	53	1.4	4.6	95.8	84.7	NA	Bog	Heath and bog	2	-7.06399	57.8882
X1004.CS.ITS	52.4	1.4	4.6	95.9	87.9	30	Bog	Heath and bog	2	-7.06399	57.8882
X1005.CS.ITS	NA	NA	4.4	96.1	93.3	40	Bog	Heath and bog	1.4	-5.04342	57.9528
X1006.CS.ITS	NA	NA	4.3	97	92.5	157	Bog	Heath and bog	1.6	-5.04342	57.9528
X1007.CS.ITS	NA	NA	4.8	92.5	87.6	11	Bog	Heath and bog	1.7	-5.04342	57.9528
X1009.CS.ITS	NA	NA	4.7	83.4	90.5	11	Bog	Heath and bog	1.7	-5.04342	57.9528
X101.CS.ITS	6.7	0.5	5.6	12.5	40.1	30.4	Neutral Grassland	Infertile grassland	5.2	-0.99853	51.2449
X1010.CS.ITS	NA	NA	4.9	82.6	94.4	3	Bog	Heath and bog	1.5	-4.87469	57.9567
X1011.CS.ITS	20.4	1.2	4.6	80.8	73.8	3	Bog	Heath and bog	1.6	-4.87469	57.9567
X1012.CS.ITS	53.2	1.4	6.1	48.4	84.8	9	Bog	Heath and bog	2	-4.87469	57.9567
X1013.CS.ITS	37.7	1.4	4.6	65.3	80.6	9	Bog	Heath and bog	1.8	-4.87469	57.9567
X1014.CS.ITS	NA	NA	4.5	96	89.4	21	Dwarf Shrub Heath	Heath and bog	1.3	-4.87469	57.9567
X1015.CS.ITS	52.6	2	4.8	91.2	81.8	13	Fen, Marsh, Swamp	Heath and bog	2.1	-7.10216	58.1566
X1016.CS.ITS	55.2	1.7	4.5	92.3	76.8	14.3	Bog	Heath and bog	1.7	-7.10216	58.1566
X1017.CS.ITS	53.6	2.1	4.6	94	75.7	17.6	Bog	Heath and bog	1.8	-7.10216	58.1566
X1018.CS.ITS	51.9	2.1	4.2	94.5	83.1	23	Bog	Heath and bog	1.8	-7.10216	58.1566
X1019.CS.ITS	52	1.6	4.7	94.1	85.2	20	Bog	Heath and bog	1.8	-7.10216	58.1566
X102.CS.ITS	6	0.4	4.7	9.3	17.5	12.4	Neutral Grassland	Infertile grassland	5	-0.99853	51.2449
X1020.CS.ITS	47.7	1.9	4.8	90.2	92	34	Dwarf Shrub Heath	Heath and bog	1.6	-6.93288	58.1633
X1021.CS.ITS	51.5	2.1	4.8	91	93.4	61	Bog	Heath and bog	2	-6.93288	58.1633
X1022.CS.ITS	52.6	1.5	4.4	95.6	89.3	68.7	Dwarf Shrub Heath	Moorland grass mosaics	2.6	-6.93288	58.1633
X1023.CS.ITS	17.2	0.7	4.4	30	81.3	2.3	Dwarf Shrub Heath	Moorland grass mosaics	2.5	-6.93288	58.1633
X1024.CS.ITS	49.4	1.4	4.7	93	91.7	NA	Bog	Heath and bog	1.8	-6.93288	58.1633
X1025.CS.ITS	55.3	2.2	4.3	94.4	91.8	11	Bog	Heath and bog	1.6	-6.5941	58.176
X1026.CS.ITS	51.2	1.1	4.4	96.8	88.2	12	Bog	Heath and bog	1.5	-6.5941	58.176
X1027.CS.ITS	51	1.3	4.5	96.9	90.3	23	Bog	Heath and bog	1.5	-6.5941	58.176
X1028.CS.ITS	53	1.7	4.4	95.6	87.1	11	Bog	Heath and bog	1.6	-6.5941	58.176
X1029.CS.ITS	51.1	1.5	4.4	96.2	92.4	29	Bog	Heath and bog	1.6	-6.5941	58.176
X103.CS.ITS	2	0.2	6.9	4.1	24.1	25.6	Neutral Grassland	Infertile grassland	5.5	-0.99853	51.2449
X1030.CS.ITS	19.1	0.9	5.6	43.9	82.2	14	Broadleaved Mixed and Yew Woodland	Heath and bog	2.4	-5.40631	58.2132
X1031.CS.ITS	38	2.5	4.2	75.6	85.1	37	Broadleaved Mixed and Yew Woodland	Heath and bog	2.6	-5.40631	58.2132
X1032.CS.ITS	15.2	1.3	6.2	29.2	62.5	8.1	Dwarf Shrub Heath	Upland wooded	3.2	-5.40631	58.2132
X1033.CS.ITS	NA	NA	4.5	91.2	84.8	65	Dwarf Shrub Heath	Heath and bog	2	-5.40631	58.2132
X1034.CS.ITS	16.8	1.1	5.5	28.8	72.2	9.9	Dwarf Shrub Heath	Heath and bog	2.6	-5.40631	58.2132
X1035.CS.ITS	51.2	1.7	4.5	95.9	91.5	19	Bog	Heath and bog	1.6	-6.44703	58.3611
X1036.CS.ITS	49.2	1.6	4.8	95.6	92	22	Bog	Heath and bog	1.6	-6.44703	58.3611
X1037.CS.ITS	49.7	1.6	4.7	95.1	93.8	52	Bog	Heath and bog	1.6	-6.44703	58.3611
X1038.CS.ITS	49.9	1.8	4.6	95.9	94.8	28	Bog	Heath and bog	1.5	-6.44703	58.3611
X1039.CS.ITS	50.5	1.8	4.8	96.5	93.5	26	Bog	Heath and bog	1.5	-6.44703	58.3611
X104.CS.ITS	3.1	0.2	6.2	6	19.9	8.8	Neutral Grassland	Fertile grassland	5.7	-0.99853	51.2449
X1040.CS.ITS	NA	NA	4.2	NA	NA	23	Coniferous Woodland	Upland wooded	2.7	-4.39829	58.4159
X1041.CS.ITS	NA	NA	3.6	NA	NA	28	Coniferous Woodland	Upland wooded	2.9	-4.39829	58.4159
X1042.CS.ITS	NA	NA	4	NA	NA	7	Coniferous Woodland	Upland wooded	4	-4.39829	58.4159
X1043.CS.ITS	23.1	1.6	5.5	49.1	75.2	4	Bog	Heath and bog	2.3	-4.39829	58.4159
X1044.CS.ITS	NA	NA	4.4	91.9	90.8	NA	Bog	Heath and bog	1.5	-4.39829	58.4159
X1045.CS.ITS	NA	NA	4.5	NA	NA	NA	Bog	Heath and bog	1.4	-4.0562	58.4218
X1047.CS.ITS	NA	NA	4.1	NA	NA	28	Bog	Heath and bog	1.4	-4.0562	58.4218
X1048.CS.ITS	NA	NA	4.6	NA	NA	16	Bog	Heath and bog	1.5	-4.0562	58.4218
X1049.CS.ITS	NA	NA	4.2	NA	NA	14	Bog	Heath and bog	1.4	-4.0562	58.4218
X105.CS.ITS	9.4	0.7	7.4	12.4	29.5	9.7	Neutral Grassland	Fertile grassland	5.9	-0.28248	51.2366
X1050.CS.ITS	25.1	1.6	5.7	40.7	72.8	12.3	Neutral Grassland	Moorland grass mosaics	3.5	-6.2875	58.4564
X1051.CS.ITS	5.3	0.4	5.8	10.9	43.4	7.6	Neutral Grassland	Infertile grassland	4.2	-6.2875	58.4564
X1052.CS.ITS	6.4	0.5	5.6	13.6	55	9.1	Neutral Grassland	Infertile grassland	3.7	-6.2875	58.4564
X1053.CS.ITS	4.5	0.3	8.5	8.9	33	98.7	Neutral Grassland	Infertile grassland	4.9	-6.2875	58.4564
X1054.CS.ITS	4.6	0.4	6.7	9.9	45	11.3	Improved Grassland	Infertile grassland	4.7	-6.2875	58.4564
X1055.CS.ITS	8.9	0.5	5.4	17.7	41.2	58.4	Improved Grassland	Fertile grassland	5.6	-3.03985	58.7934
X1056.CS.ITS	7.2	0.2	4.8	16.7	42.7	5.6	Dwarf Shrub Heath	Moorland grass mosaics	3.6	-3.03985	58.7934
X1058.CS.ITS	3.6	0.2	5.6	7.3	25.6	37.6	Dwarf Shrub Heath	Infertile grassland	4.6	-3.03985	58.7934
X1059.CS.ITS	4.5	0.1	4.8	9.4	35	2.5	Dwarf Shrub Heath	Moorland grass mosaics	2.8	-3.03985	58.7934
X106.CS.ITS	9.2	0.9	8.2	17.1	37.4	12.2	Broadleaved Mixed and Yew Woodland	Infertile grassland	4	-0.28248	51.2366
X1060.CS.ITS	3.6	0.3	6.4	6.9	29.3	35.7	Improved Grassland	Fertile grassland	5.5	-3.39299	58.9697
X1061.CS.ITS	4.8	0.3	5.7	8.9	30.2	99.6	Arable and Horticulture	Fertile grassland	6	-3.39299	58.9697
X1062.CS.ITS	2.9	0.3	6.2	5.6	29.4	30.7	Arable and Horticulture	Fertile grassland	6	-3.39299	58.9697
X1063.CS.ITS	4.1	0.3	5.9	8.1	31	61.9	Improved Grassland	Fertile grassland	6.2	-3.39299	58.9697
X1064.CS.ITS	4.7	0.4	6.7	10	38.4	15.1	Arable and Horticulture	Crops and weeds	6	-3.39299	58.9697
X1065.CS.ITS	6	0.5	5.7	11.5	38.4	84.2	Improved Grassland	Fertile grassland	6.2	-3.04526	58.9729
X1066.CS.ITS	6.4	0.6	6.5	12.2	39.2	17.4	Improved Grassland	Fertile grassland	5.7	-3.04526	58.9729
X1067.CS.ITS	9	0.4	5.1	14.4	50.5	7.4	Dwarf Shrub Heath	Moorland grass mosaics	2.9	-3.04526	58.9729
X1068.CS.ITS	7.5	0.7	6.4	14	45.8	162	Improved Grassland	Fertile grassland	5.6	-3.04526	58.9729
X1069.CS.ITS	5.8	0.5	6	10.9	34	72.8	Improved Grassland	Fertile grassland	5.4	-3.04526	58.9729
X107.CS.ITS	4.1	0.3	7	4.7	21.7	79.2	Arable and Horticulture	Crops and weeds	5.6	-0.28248	51.2366
X1070.CS.ITS	6.1	0.4	6	10.3	34.5	8.4	Improved Grassland	Infertile grassland	5.1	-2.8691	58.8844
X1071.CS.ITS	4.9	0.4	7.8	9.1	40.7	90.9	Improved Grassland	Fertile grassland	6.3	-2.8691	58.8844
X1073.CS.ITS	9.1	0.4	6.8	16	39.8	8	Improved Grassland	Fertile grassland	5.6	-2.8691	58.8844
X1074.CS.ITS	4.8	0.3	6.8	7.9	31.5	20.2	Improved Grassland	Fertile grassland	5.2	-2.8691	58.8844
X1075.CS.ITS	50.7	1.6	4.1	88.8	80.5	42	Dwarf Shrub Heath	Heath and bog	2.5	-2.87592	59.1538
X1077.CS.ITS	7.6	0.6	5.3	14.5	42.4	22.7	Improved Grassland	Fertile grassland	5.7	-2.87592	59.1538
X1078.CS.ITS	8.2	0.5	5.8	16	44.5	56.6	Improved Grassland	Fertile grassland	6.1	-2.87592	59.1538
X108.CS.ITS	2.7	0.2	5.1	4.7	22	12.5	Broadleaved Mixed and Yew Woodland	Lowland wooded	6	-0.28248	51.2366
X1080.CS.ITS	NA	NA	4.6	95.8	88.5	34	Bog	Heath and bog	1.4	-1.27764	60.3221
X1081.CS.ITS	NA	NA	4.3	95.8	86.7	32	Bog	Heath and bog	1.6	-1.27764	60.3221
X1082.CS.ITS	50.2	2.3	4.7	91.4	87.6	131	Acid Grassland	Moorland grass mosaics	3	-1.27764	60.3221
X1083.CS.ITS	51.5	1.8	4.3	94.9	87.9	108	Bog	Heath and bog	2.1	-1.27764	60.3221
X1084.CS.ITS	NA	NA	4.2	95.5	89	38	Bog	Heath and bog	1.6	-1.27764	60.3221
X1086.CS.ITS	15.9	1.1	5.2	26.4	58.1	21.4	Acid Grassland	Moorland grass mosaics	3.6	-1.63873	60.4134
X1087.CS.ITS	NA	NA	5.2	56.9	79.1	10	Supra-littoral Rock	Moorland grass mosaics	2.8	-1.63873	60.4134
X1089.CS.ITS	NA	NA	4.7	86.2	83.5	52	Acid Grassland	Moorland grass mosaics	3.3	-1.63873	60.4134
X109.CS.ITS	8.9	0.8	7.9	14.8	30.9	11.5	Improved Grassland	Infertile grassland	4.8	-0.28248	51.2366
X1090.CS.ITS	19.1	1.1	5.4	25.2	65.4	47.7	Acid Grassland	Moorland grass mosaics	3.5	-1.45418	60.5923
X1091.CS.ITS	NA	NA	6.1	50.8	57.6	310	Improved Grassland	Moorland grass mosaics	4.4	-1.45418	60.5923
X1092.CS.ITS	NA	NA	4.5	93.9	88.9	54	Acid Grassland	Moorland grass mosaics	2.8	-1.45418	60.5923
X1093.CS.ITS	NA	NA	4.4	95.7	89.8	52	Acid Grassland	Heath and bog	1.6	-1.45418	60.5923
X153.CS.ITS	8.7	0.6	4.6	15.2	58.9	5	Fen, Marsh, Swamp	Moorland grass mosaics	3.9	-3.73727	51.6859
X154.CS.ITS	11.4	0.5	6.2	13.1	41.1	8	Neutral Grassland	Infertile grassland	5.4	-3.73727	51.6859
X155.CS.ITS	1.9	0.2	8.1	3.7	18.4	32.6	Arable and Horticulture	Crops and weeds	6.6	0.746043	51.6666
X156.CS.ITS	2.5	0.2	8.1	4.7	19.8	86.3	Arable and Horticulture	Crops and weeds	7	0.746043	51.6666
X157.CS.ITS	1.4	0.1	6.7	2.9	15.4	23.8	Arable and Horticulture	Crops and weeds	6.4	0.746043	51.6666
X158.CS.ITS	1.8	0.2	7.6	3.4	17.6	53.2	Arable and Horticulture	Crops and weeds	6.5	0.746043	51.6666
X159.CS.ITS	2.9	0.3	8.1	5.8	23.3	20.6	Improved Grassland	Crops and weeds	6.2	0.746043	51.6666
X160.CS.ITS	4.4	0.5	5.5	9.7	37.5	11	Neutral Grassland	Infertile grassland	5.1	-4.17525	51.7685
X161.CS.ITS	5	0.4	5.6	9.5	36.4	7	Neutral Grassland	Infertile grassland	4.7	-4.17525	51.7685
X162.CS.ITS	3.9	0.4	6.1	7.3	30.7	15	Improved Grassland	Fertile grassland	5.9	-4.17525	51.7685
X163.CS.ITS	13	1.1	6.3	24.8	68.5	12	Fen, Marsh, Swamp	Infertile grassland	5.3	-4.17525	51.7685
X164.CS.ITS	6.4	0.6	5.5	14.3	46.3	37	Neutral Grassland	Fertile grassland	5.4	-4.17525	51.7685
X165.CS.ITS	2.9	0.3	7.5	6.5	24.6	10.3	Arable and Horticulture	Crops and weeds	6.6	-1.56647	51.7879
X166.CS.ITS	4.8	0.3	5.4	10.1	30.4	9.3	Coniferous Woodland	Tall grass and herb	6.1	-1.56647	51.7879
X167.CS.ITS	2.3	0.2	8.1	4.3	26.1	28.2	Arable and Horticulture	Fertile grassland	6	-1.56647	51.7879
X168.CS.ITS	6.6	0.5	7.1	13.5	39.6	5	Coniferous Woodland	Lowland wooded	5.6	-1.56647	51.7879
X169.CS.ITS	5.1	0.4	7.8	10.9	35.4	4.2	Coniferous Woodland	Lowland wooded	5.7	-1.56647	51.7879
X17.CS.ITS	4.6	0.4	6.4	8.6	31.6	18.8	Arable and Horticulture	Crops and weeds	6.3	-4.95646	50.4023
X170.CS.ITS	4.6	0.5	7.8	9.5	29.6	8.1	Improved Grassland	Fertile grassland	5.7	-0.986633	51.7843
X171.CS.ITS	8.4	0.8	6.5	16.9	29.4	15.4	Improved Grassland	Fertile grassland	4.9	-0.986633	51.7843
X172.CS.ITS	8.4	0.8	6.6	16.2	49.6	13.2	Improved Grassland	Fertile grassland	5.3	-0.986633	51.7843
X173.CS.ITS	5.6	0.5	5.4	10.9	21.7	62	Broadleaved Mixed and Yew Woodland	Lowland wooded	6.2	0.751491	51.7565
X174.CS.ITS	3.8	0.4	6.4	7.3	24.3	55.1	Broadleaved Mixed and Yew Woodland	Lowland wooded	6.1	0.751491	51.7565
X175.CS.ITS	4.7	0.4	7.2	9.6	25.8	45	Improved Grassland	Fertile grassland	6.1	0.751491	51.7565
X176.CS.ITS	2.7	0.3	8.4	5.3	17.3	17.7	Arable and Horticulture		NA	0.751491	51.7565
X177.CS.ITS	NA	NA	8	5.6	21.7	NA	Arable and Horticulture	Crops and weeds	7	0.751491	51.7565
X178.CS.ITS	25.7	1.7	4.9	46.6	85.9	8	Bog	Moorland grass mosaics	2.8	-4.91055	51.9325
X18.CS.ITS	6	0.5	5	12.2	37.4	34	Improved Grassland	Fertile grassland	5.6	-4.95646	50.4023
X188.CS.ITS	2	0.2	5.6	3.7	24.4	7.2	Arable and Horticulture	Fertile grassland	5.9	-2.72917	51.9662
X189.CS.ITS	3	0.3	5.9	6	16.6	6	Neutral Grassland	Infertile grassland	4.3	-2.72917	51.9662
X19.CS.ITS	4.5	0.4	6.1	8	30.9	24.5	Improved Grassland	Fertile grassland	6.8	-4.95646	50.4023
X190.CS.ITS	2.5	0.3	6.7	5.1	22.8	6	Improved Grassland	Infertile grassland	4.7	-2.72917	51.9662
X20.CS.ITS	4.3	0.4	6.2	8.1	29.9	17.8	Arable and Horticulture	Crops and weeds	7	-4.95646	50.4023
X206.CS.ITS	5.1	0.5	6.1	9.6	36.7	13	Improved Grassland	Infertile grassland	5.2	-4.47962	52.0323
X207.CS.ITS	13.4	1.1	5.7	24	69.8	25	Broadleaved Mixed and Yew Woodland	Moorland grass mosaics	4.2	-4.47962	52.0323
X208.CS.ITS	5.2	0.5	5.8	10.7	41.5	8	Improved Grassland	Infertile grassland	4.2	-4.47962	52.0323
X209.CS.ITS	4.7	0.4	5	9.3	32.5	31	Improved Grassland	Fertile grassland	6.4	-4.47962	52.0323
X21.CS.ITS	2.6	0.3	7.8	5.8	22.3	55.4	Arable and Horticulture	Crops and weeds	6.5	-4.9677	50.5819
X210.CS.ITS	6	0.6	6	11.4	37.7	11	Neutral Grassland	Infertile grassland	4.5	-4.47962	52.0323
X211.CS.ITS	NA	NA	5.3	81.2	93.3	NA	Broadleaved Mixed and Yew Woodland	Upland wooded	4.3	-4.04262	52.0407
X212.CS.ITS	NA	NA	4.9	17.1	62.2	NA	Fen, Marsh, Swamp	Moorland grass mosaics	3.5	-4.04262	52.0407
X213.CS.ITS	NA	NA	6	15.1	42.4	NA	Improved Grassland	Infertile grassland	4.8	-4.04262	52.0407
X214.CS.ITS	6.7	0.5	8.6	9.4	47.7	10	Improved Grassland	Fertile grassland	5.6	-2.00141	52.0584
X215.CS.ITS	3.9	0.3	8.8	6.6	45.1	15	Neutral Grassland	Tall grass and herb	5.5	-2.00141	52.0584
X216.CS.ITS	5.2	0.4	8.2	9.3	33.5	11	Arable and Horticulture	Infertile grassland	4.9	-2.00141	52.0584
X217.CS.ITS	5.9	0.6	7	13.4	39.4	10	Improved Grassland	Fertile grassland	5.6	-2.00141	52.0584
X218.CS.ITS	2	0.2	7.1	4.5	21.1	47.9	Arable and Horticulture	Crops and weeds	6	-1.41803	52.0569
X219.CS.ITS	4.7	0.5	6.8	10.4	36.2	18	Improved Grassland	Tall grass and herb	6.6	-1.41803	52.0569
X22.CS.ITS	3.4	0.4	6.5	6.6	31	41.7	Arable and Horticulture	Crops and weeds	6.3	-4.9677	50.5819
X220.CS.ITS	3.1	0.3	7.5	6.9	22.7	57.3	Arable and Horticulture	Crops and weeds	6.5	-1.41803	52.0569
X221.CS.ITS	2.8	0.3	7.3	6.3	23.9	53.6	Arable and Horticulture	Crops and weeds	7	-1.41803	52.0569
X222.CS.ITS	2.7	0.3	7.2	6.1	26	12	Improved Grassland	Infertile grassland	5	-0.980544	52.054
X223.CS.ITS	3	0.3	6.6	6.4	26.7	17.6	Improved Grassland	Crops and weeds	7	-0.980544	52.054
X224.CS.ITS	2.5	0.3	6.6	5.6	25.5	14.2	Arable and Horticulture	Fertile grassland	6.3	-0.980544	52.054
X225.CS.ITS	2.2	0.2	8.3	4.6	24.4	8.2	Arable and Horticulture	Crops and weeds	6.7	-0.980544	52.054
X226.CS.ITS	4.1	0.4	8.3	6.6	28	64.4	Arable and Horticulture	Fertile grassland	6.1	-0.980544	52.054
X227.CS.ITS	1.1	0.1	8.2	2	9.7	82.5	Arable and Horticulture	Crops and weeds	6.6	-0.251643	52.0454
X228.CS.ITS	1.5	0.2	6.6	3	12	76.5	Arable and Horticulture	Crops and weeds	6.8	-0.251643	52.0454
X229.CS.ITS	1.9	0.2	6.2	4.3	19.7	69.2	Arable and Horticulture	Crops and weeds	6.5	-0.251643	52.0454
X23.CS.ITS	3.4	0.4	6.9	6.8	28.7	48.9	Arable and Horticulture	Crops and weeds	6.5	-4.9677	50.5819
X230.CS.ITS	2.3	0.2	6.6	4.3	15.2	121	Arable and Horticulture		7	-0.251643	52.0454
X231.CS.ITS	1.5	0.2	7.4	2.9	10.8	104	Arable and Horticulture	Crops and weeds	6.6	-0.251643	52.0454
X232.CS.ITS	1.3	0.2	6.8	3	19.8	20	Arable and Horticulture	Tall grass and herb	5.5	-2.88	52.2349
X233.CS.ITS	4.2	0.4	5.1	8.2	16.1	17	Broadleaved Mixed and Yew Woodland	Lowland wooded	6.1	-2.2943	52.2378
X234.CS.ITS	4	0.4	6.3	7.7	28.2	29	Neutral Grassland	Fertile grassland	5.3	-2.2943	52.2378
X235.CS.ITS	5	0.5	6.1	9	33.7	20	Improved Grassland	Tall grass and herb	6.2	-2.2943	52.2378
X236.CS.ITS	4.3	0.4	6.5	7.4	35.5	57	Arable and Horticulture	Tall grass and herb	6.4	-2.2943	52.2378
X237.CS.ITS	8	0.8	6.3	14.3	33.7	80	Improved Grassland	Fertile grassland	6.4	-2.2943	52.2378
X238.CS.ITS	6.9	0.7	5.2	13.5	40.8	9	Improved Grassland	Fertile grassland	5.3	-1.41568	52.2367
X239.CS.ITS	5.7	0.6	5.4	13	42.4	10	Improved Grassland	Fertile grassland	5.9	-1.41568	52.2367
X24.CS.ITS	3.1	0.4	7	6.5	29.2	24.3	Arable and Horticulture	Crops and weeds	6.4	-4.9677	50.5819
X240.CS.ITS	4.6	0.5	5.5	10	47.9	13	Arable and Horticulture	Crops and weeds	7	-1.41568	52.2367
X241.CS.ITS	5.3	0.5	5.5	11.4	42	11	Improved Grassland	Fertile grassland	5.6	-1.41568	52.2367
X242.CS.ITS	2.9	0.3	6.2	6.7	31.4	7	Arable and Horticulture	Crops and weeds	7	-1.41568	52.2367
X243.CS.ITS	2.7	0.3	8.2	5.6	23.4	41.4	Arable and Horticulture	Crops and weeds	6.3	-0.244592	52.2251
X244.CS.ITS	2.8	0.2	8.3	5.1	24.5	30.6	Arable and Horticulture	Crops and weeds	6.6	-0.244592	52.2251
X245.CS.ITS	2.8	0.2	8.3	4.8	23.1	48.2	Arable and Horticulture	Crops and weeds	7	-0.244592	52.2251
X246.CS.ITS	2.8	0.2	8.1	5.2	18.8	68.9	Arable and Horticulture	Crops and weeds	6.5	-0.244592	52.2251
X247.CS.ITS	3	0.2	8.2	5.5	25	39.2	Arable and Horticulture	Crops and weeds	7	-0.244592	52.2251
X248.CS.ITS	5.6	0.4	8	8.6	30.1	25.2	Urban	Tall grass and herb	5.6	0.340553	52.215
X249.CS.ITS	3.3	0.2	8.6	3.6	17.6	17.8	Arable and Horticulture	Crops and weeds	6.6	0.340553	52.215
X25.CS.ITS	4	0.5	7.8	7.8	29.3	44.8	Arable and Horticulture	Crops and weeds	6.4	-4.9677	50.5819
X250.CS.ITS	1.5	0.1	8	2.8	15.3	26.2	Arable and Horticulture	Crops and weeds	6.6	0.340553	52.215
X26.CS.ITS	2.1	0.2	4.8	4.9	22.8	6.9	Improved Grassland	Infertile grassland	5.1	-3.55596	50.6093
X27.CS.ITS	4.4	0.5	5.6	9.2	38.4	10.3	Neutral Grassland	Infertile grassland	4.9	-3.55596	50.6093
X28.CS.ITS	1.4	0.2	7.1	3	17.7	21.7	Improved Grassland	Fertile grassland	5.6	-3.55596	50.6093
X29.CS.ITS	3.4	0.3	8.1	5.7	30.7	14.1	Urban	Infertile grassland	5.2	-3.55596	50.6093
X298.CS.ITS	6.1	0.5	4.7	12.4	33.3	16	Improved Grassland	Fertile grassland	5.7	-3.62507	52.5866
X299.CS.ITS	4.7	0.5	5.2	9.5	28.6	30	Improved Grassland	Fertile grassland	5.8	-3.62507	52.5866
X30.CS.ITS	3.6	0.4	6	6.9	29.8	8.4	Neutral Grassland	Infertile grassland	5.3	-3.55596	50.6093
X302.CS.ITS	8.2	0.6	6.9	15.6	37.4	9	Improved Grassland	Fertile grassland	5.3	-3.62507	52.5866
X303.CS.ITS	4.6	0.5	8	6.9	29	104	Arable and Horticulture	Crops and weeds	7.3	-2.88719	52.5945
X304.CS.ITS	2.2	0.2	7.7	3.5	23.4	63	Arable and Horticulture	Crops and weeds	7	-2.88719	52.5945
X306.CS.ITS	2.1	0.2	6.7	3.7	26.5	22	Arable and Horticulture	Crops and weeds	7.5	-2.88719	52.5945
X307.CS.ITS	3.3	0.3	7.3	5.7	25.2	92	Arable and Horticulture	Crops and weeds	7.3	-2.88719	52.5945
X308.CS.ITS	3.6	0.3	6.5	6.3	17.6	5.6	Broadleaved Mixed and Yew Woodland	Tall grass and herb	6.8	-1.41091	52.5963
X309.CS.ITS	4.1	0.4	6.8	8.3	21.9	6.8	Improved Grassland	Infertile grassland	5.3	-1.41091	52.5963
X31.CS.ITS	1.4	0.2	6	3	20.1	37	Arable and Horticulture	Crops and weeds	6.6	-3.41468	50.6111
X310.CS.ITS	4.8	0.5	7.9	9.6	20.2	191	Improved Grassland	Fertile grassland	6.4	-1.41091	52.5963
X311.CS.ITS	6	0.6	7.7	12.3	27.2	10.4	Improved Grassland	Fertile grassland	5.6	-1.41091	52.5963
X312.CS.ITS	3.3	0.4	7.6	7.2	22.8	29.7	Arable and Horticulture	Crops and weeds	6.9	-0.525343	52.5886
X313.CS.ITS	2	0.2	7.4	4.3	18.6	36.4	Arable and Horticulture	Crops and weeds	6	-0.525343	52.5886
X314.CS.ITS	4.3	0.5	7.8	9.9	31.2	27.9	Arable and Horticulture	Crops and weeds	6.5	-0.525343	52.5886
X315.CS.ITS	3	0.3	7.7	6.5	22.1	25.8	Arable and Horticulture	Crops and weeds	6.4	-0.525343	52.5886
X316.CS.ITS	2.7	0.3	7.5	5.9	22.6	28.6	Arable and Horticulture	Crops and weeds	6.7	-0.525343	52.5886
X317.CS.ITS	2.1	0.2	8.4	3.2	19	24	Arable and Horticulture	Tall grass and herb	5.9	-0.0827545	52.5823
X318.CS.ITS	1.8	0.1	8.5	2.9	15.5	8.5	Arable and Horticulture	Fertile grassland	5.7	-0.0827545	52.5823
X319.CS.ITS	3.2	0.3	7.9	6.2	23.9	12.4	Arable and Horticulture	Fertile grassland	6.1	-0.0827545	52.5823
X32.CS.ITS	1.6	0.2	7.5	3	20.8	75.4	Arable and Horticulture	Crops and weeds	7.3	-3.41468	50.6111
X320.CS.ITS	3.8	0.4	7.8	6.9	22.9	27.2	Arable and Horticulture	Crops and weeds	7	-0.0827545	52.5823
X321.CS.ITS	5.6	0.3	8.4	7.1	31	28.6	Neutral Grassland	Tall grass and herb	6.6	0.359647	52.5743
X322.CS.ITS	2	0.2	8.3	2.7	12.8	49	Arable and Horticulture	Crops and weeds	6.6	0.359647	52.5743
X323.CS.ITS	2.2	0.2	8.6	4.2	18.4	45	Arable and Horticulture	Crops and weeds	6.6	0.359647	52.5743
X324.CS.ITS	4.6	0.3	8.6	5	22.3	29.4	Arable and Horticulture	Crops and weeds	6.4	0.359647	52.5743
X325.CS.ITS	1.5	0.1	8.5	2.3	10.6	62.4	Arable and Horticulture	Crops and weeds	6.9	0.359647	52.5743
X326.CS.ITS	3.7	0.3	8.5	5.8	25.4	54.4	Neutral Grassland	Tall grass and herb	6	1.6853	52.5404
X327.CS.ITS	6.5	0.6	7.2	13.3	47.2	6.1	Improved Grassland	Fertile grassland	5.7	1.6853	52.5404
X328.CS.ITS	11.4	1	8.1	21	60.6	14.5	Improved Grassland	Infertile grassland	5.5	1.6853	52.5404
X329.CS.ITS	6.1	0.5	8.1	9.4	45	23.5	Improved Grassland	Fertile grassland	5.5	1.6853	52.5404
X33.CS.ITS	1.5	0.2	8.2	2.9	18.5	31.2	Improved Grassland	Tall grass and herb	6	-3.41468	50.6111
X330.CS.ITS	8.2	0.6	5.7	14.8	54.5	16	Neutral Grassland	Infertile grassland	4.1	-4.22417	52.7567
X331.CS.ITS	5.4	0.5	5.5	9.8	30.4	24.3	Improved Grassland	Infertile grassland	4.9	-4.22417	52.7567
X332.CS.ITS	6.1	0.5	5.8	3.4	43.7	13.6	Improved Grassland	Infertile grassland	4.2	-4.22417	52.7567
X333.CS.ITS	1.7	0.2	7.4	11.7	35.5	6.2	Littoral Sediment	Fertile grassland	5.2	-4.22417	52.7567
X334.CS.ITS	47.9	2.6	4.3	85.1	91.9	14	Bog	Heath and bog	2.2	-4.0761	52.7594
X336.CS.ITS	43.9	2.2	4.5	81.1	88.8	16	Bog	Heath and bog	2.3	-4.0761	52.7594
X337.CS.ITS	50.3	NA	NA	NA	NA	NA			NA	NA	NA
X338.CS.ITS	50.1	NA	NA	NA	NA	NA			NA	NA	NA
X34.CS.ITS	1.7	0.2	6.8	3.4	24.8	9.4	Arable and Horticulture	Crops and weeds	7	-3.41468	50.6111
X340.CS.ITS	13	0.8	4.2	22.6	49.8	3	Coniferous Woodland	Upland wooded	3.7	-3.63175	52.7664
X343.CS.ITS	5.2	0.5	6.4	10.1	35.2	46	Improved Grassland	Fertile grassland	5.9	-3.33543	52.7701
X344.CS.ITS	6.1	0.6	6.4	12.4	43.9	19.4	Improved Grassland	Fertile grassland	5.8	-3.33543	52.7701
X345.CS.ITS	3.9	0.4	6.1	8.6	28.5	6	Improved Grassland	Infertile grassland	5.4	-3.33543	52.7701
X346.CS.ITS	3.6	0.4	6.1	7.6	31.1	7.1	Improved Grassland	Infertile grassland	4.8	-3.33543	52.7701
X347.CS.ITS	6.2	0.6	6.6	12.2	34.9	53.1	Broadleaved Mixed and Yew Woodland	Infertile grassland	5.3	-3.33543	52.7701
X35.CS.ITS	1.9	0.2	6.6	3.7	22.5	29.2	Improved Grassland	Tall grass and herb	6.3	-3.41468	50.6111
X353.CS.ITS	2.1	0.2	6.5	3.7	20	47	Improved Grassland	Fertile grassland	6	-2.44616	52.7767
X358.CS.ITS	1.3	0.1	7.4	2.8	18.1	13.2	Arable and Horticulture	Fertile grassland	6.3	-1.55672	52.7768
X359.CS.ITS	1.8	0.2	6.2	3.8	17.3	13.9	Improved Grassland	Infertile grassland	4.9	-1.55672	52.7768
X36.CS.ITS	2.2	0.2	6.4	4.9	11.5	7.9	Improved Grassland	Infertile grassland	4.7	-1.5773	50.6189
X367.CS.ITS	5.8	0.3	8.4	5.4	21.3	46.2	Arable and Horticulture	Crops and weeds	6.5	-0.667448	52.7701
X37.CS.ITS	2.2	0.2	8.2	4.7	22.6	14.2	Improved Grassland	Fertile grassland	5.8	-1.5773	50.6189
X38.CS.ITS	16.6	1.4	6.7	34.3	35.9	NA	Calcareous Grassland	Infertile grassland	3.5	-1.5773	50.6189
X39.CS.ITS	3.5	0.4	6.6	7.6	22.3	5.3	Improved Grassland	Infertile grassland	5.2	-1.5773	50.6189
X396.CS.ITS	7.4	0.7	5	15	37.9	22.9	Improved Grassland	Infertile grassland	5.1	-3.79471	53.1236
X397.CS.ITS	5.7	0.6	5.4	11.5	36.1	25.6	Improved Grassland	Fertile grassland	5.5	-3.79471	53.1236
X398.CS.ITS	3.7	NA	NA	NA	NA	NA			NA	NA	NA
X399.CS.ITS	7.7	0.6	6.1	14.2	37.6	30.5	Improved Grassland	Fertile grassland	5.5	-3.79471	53.1236
X40.CS.ITS	14.2	1.4	7.7	25.6	37.6	10.1	Broadleaved Mixed and Yew Woodland	Lowland wooded	5.3	-1.5773	50.6189
X400.CS.ITS	6.6	0.4	5.9	7.9	34.9	14.4	Improved Grassland	Fertile grassland	5.2	-2.89826	53.1338
X401.CS.ITS	3.1	0.2	5.8	5.7	19.8	47	Urban	Fertile grassland	6.8	-2.89826	53.1338
X402.CS.ITS	3.4	0.3	5.9	6.8	33.2	26	Improved Grassland	Infertile grassland	5.4	-2.89826	53.1338
X403.CS.ITS	4.9	0.4	6	8.6	33.7	82.8	Improved Grassland	Fertile grassland	5.8	-2.89826	53.1338
X404.CS.ITS	NA	NA	6.8	7.6	28.2	NA	Improved Grassland	Fertile grassland	6.5	-2.44988	53.1363
X405.CS.ITS	NA	NA	6.4	5	16.2	NA	Improved Grassland	Fertile grassland	6	-2.44988	53.1363
X406.CS.ITS	6.8	0.6	6	13.3	39.7	8.4	Improved Grassland	Infertile grassland	4.4	-1.85198	53.1371
X407.CS.ITS	5.4	0.5	6	10.8	34.1	12.7	Improved Grassland	Fertile grassland	5.6	-1.85198	53.1371
X408.CS.ITS	5.2	0.5	6.1	10.6	34.3	10.1	Neutral Grassland	Infertile grassland	5.4	-1.85198	53.1371
X409.CS.ITS	7.7	0.8	6.9	16.3	38.3	12	Neutral Grassland	Infertile grassland	5.1	-1.85198	53.1371
X411.CS.ITS	7.3	0.6	6	11	32.3	22.4	Improved Grassland	Fertile grassland	5.9	-4.09776	53.2086
X412.CS.ITS	2.7	0.3	5.8	5.6	23.7	8.1	Improved Grassland	Infertile grassland	4.9	-4.09776	53.2086
X414.CS.ITS	4.2	0.4	4.5	6.9	26.2	9.2	Improved Grassland	Fertile grassland	5.6	-4.09776	53.2086
X416.CS.ITS	6.8	0.6	7.2	12.4	45.7	11.7	Littoral Sediment		5.5	-3.49909	53.2176
X417.CS.ITS	5.7	0.6	6.8	11	22.1	64.9	Improved Grassland	Fertile grassland	6	-3.49909	53.2176
X42.CS.ITS	4.3	0.4	5.9	8.5	32.4	5.6	Improved Grassland	Infertile grassland	4.7	-4.54928	50.6817
X423.CS.ITS	2	0.2	6.4	3.7	17.1	18	Arable and Horticulture		NA	-3.20216	53.3109
X426.CS.ITS	3.6	0.3	6.5	6.8	31	6.9	Neutral Grassland	Infertile grassland	5.5	-2.30167	53.3165
X427.CS.ITS	1.5	0.1	8	2.5	19.8	14	Arable and Horticulture	Crops and weeds	7	-0.950821	53.3123
X428.CS.ITS	2.2	0.2	7.9	3.9	22.2	19	Arable and Horticulture	Crops and weeds	7	-0.950821	53.3123
X429.CS.ITS	3.1	0.2	8.3	3.4	19.6	21	Arable and Horticulture	Crops and weeds	6.4	-0.950821	53.3123
X43.CS.ITS	3.2	0.4	5	6.6	37.8	40.2	Neutral Grassland	Infertile grassland	5.1	-4.54928	50.6817
X430.CS.ITS	2.8	0.2	8.1	4.4	18.3	63	Improved Grassland	Fertile grassland	6.3	-0.950821	53.3123
X431.CS.ITS	1.8	0.2	8.1	3.1	20.1	34	Arable and Horticulture	Crops and weeds	6.7	-0.950821	53.3123
X432.CS.ITS	2.6	0.2	8.6	4.9	33.2	48	Arable and Horticulture	Crops and weeds	7	-0.500689	53.3075
X433.CS.ITS	1.7	0.2	8.2	3.7	19.9	20	Improved Grassland	Infertile grassland	5.1	-0.500689	53.3075
X434.CS.ITS	2.6	0.3	8.1	4.7	22	26	Arable and Horticulture	Crops and weeds	6.6	-0.500689	53.3075
X435.CS.ITS	3.8	0.4	6	7.7	44.9	27	Arable and Horticulture	Crops and weeds	7	-0.500689	53.3075
X436.CS.ITS	3.2	0.3	8.1	6.9	43.6	15	Neutral Grassland	Fertile grassland	5.9	-0.500689	53.3075
X437.CS.ITS	2	0.2	6.9	4.6	16.4	11.7	Arable and Horticulture	Crops and weeds	6.5	-0.0507103	53.301
X438.CS.ITS	4.3	0.4	7	9.1	26.1	14.6	Arable and Horticulture	Crops and weeds	7	-0.0507103	53.301
X439.CS.ITS	2.6	0.3	8.1	5.4	16.7	13.2	Arable and Horticulture	Crops and weeds	7	-0.0507103	53.301
X44.CS.ITS	4.8	0.4	5.1	8	NA	71.8	Broadleaved Mixed and Yew Woodland	Upland wooded	5.5	-4.54928	50.6817
X440.CS.ITS	2.6	0.3	7	5.4	14.6	14.7	Improved Grassland	Fertile grassland	6.8	-0.0507103	53.301
X441.CS.ITS	1.8	0.2	6.6	4.3	20.1	9.7	Arable and Horticulture	Tall grass and herb	5.2	-0.0507103	53.301
X444.CS.ITS	11.3	0.6	4.3	14.1	29.7	8.2	Acid Grassland	Moorland grass mosaics	3.6	-2.00147	53.4068
X445.CS.ITS	3.7	0.3	6.6	6.6	21	60.2	Improved Grassland	Fertile grassland	6	-2.00147	53.4068
X447.CS.ITS	4.6	0.4	6.4	9.2	34.6	11.1	Improved Grassland	Fertile grassland	5.7	-1.55021	53.406
X448.CS.ITS	3.1	0.3	6.2	5.8	29.2	10.6	Improved Grassland	Fertile grassland	5.9	-1.55021	53.406
X449.CS.ITS	5.6	0.5	6.1	10	30.1	35.7	Improved Grassland	Fertile grassland	6.1	-1.55021	53.406
X45.CS.ITS	2	0.2	7.4	4.2	19.6	47.1	Arable and Horticulture	Crops and weeds	6.5	-2.42623	50.7089
X450.CS.ITS	6.6	0.5	7	11.3	34.1	30.2	Improved Grassland	Fertile grassland	7.3	-1.55021	53.406
X451.CS.ITS	6.4	0.5	6.7	9.7	28.3	29.8	Improved Grassland	Fertile grassland	6.1	-1.55021	53.406
X452.CS.ITS	1.8	0.2	7.6	2.9	12.9	61	Arable and Horticulture	Crops and weeds	7.2	-0.948611	53.4022
X453.CS.ITS	3.4	0.2	8.2	3.4	16.2	46	Arable and Horticulture	Crops and weeds	7.3	-0.948611	53.4022
X454.CS.ITS	3.2	0.2	7.9	3.6	15	45	Arable and Horticulture	Crops and weeds	7	-0.948611	53.4022
X455.CS.ITS	3.4	0.2	8	3.7	18.1	39	Arable and Horticulture	Crops and weeds	7	-0.948611	53.4022
X456.CS.ITS	2.5	0.1	8.5	2.8	14.6	45	Arable and Horticulture	Crops and weeds	6.5	-0.948611	53.4022
X457.CS.ITS	13	0.7	6.8	20.1	55.9	56.3	Broadleaved Mixed and Yew Woodland	Lowland wooded	6.2	-2.45464	53.5857
X458.CS.ITS	7	0.5	5.9	11.7	33.4	17.1	Neutral Grassland	Infertile grassland	5.2	-2.45464	53.5857
X459.CS.ITS	9.4	0.6	4.4	15.8	62.6	5.4	Acid Grassland	Moorland grass mosaics	3	-2.00147	53.5866
X46.CS.ITS	NA	NA	6.4	4.1	23.4	100	Arable and Horticulture	Crops and weeds	6.6	-2.42623	50.7089
X460.CS.ITS	6	0.4	6	9.7	40.5	8.2	Neutral Grassland	Infertile grassland	4.7	-2.00147	53.5866
X463.CS.ITS	7.5	0.5	6.8	12.3	35.6	99.5	Neutral Grassland	Infertile grassland	5.4	-2.00147	53.5866
X464.CS.ITS	4.3	0.3	6.5	7.5	30	39.5	Neutral Grassland	Fertile grassland	5.9	-1.5483	53.5857
X465.CS.ITS	3.7	0.3	7.4	6	28.2	116	Neutral Grassland	Infertile grassland	5.5	-1.5483	53.5857
X466.CS.ITS	2.4	0.2	7.5	4.5	21.4	20.6	Neutral Grassland	Fertile grassland	6.6	-1.5483	53.5857
X467.CS.ITS	2.1	0.2	7.3	3.8	22.1	38.5	Arable and Horticulture	Tall grass and herb	7	-1.5483	53.5857
X468.CS.ITS	2.6	0.2	7.7	4.4	23.1	72.1	Neutral Grassland	Fertile grassland	5.7	-1.5483	53.5857
X469.CS.ITS	4.4	0.3	6.8	9.9	29.7	27	Improved Grassland	Tall grass and herb	6.6	-0.944157	53.5819
X47.CS.ITS	2.2	0.2	7.7	4.3	24.7	349	Arable and Horticulture	Crops and weeds	6.2	-2.42623	50.7089
X470.CS.ITS	2.1	0.2	7.9	3.4	12.3	15	Arable and Horticulture	Tall grass and herb	6.2	-0.944157	53.5819
X471.CS.ITS	1.9	0.2	8	3.6	16.2	31	Arable and Horticulture		NA	-0.944157	53.5819
X472.CS.ITS	3.9	0.3	8.3	6.2	25.8	13.3	Arable and Horticulture	Crops and weeds	7	-0.18926	53.5729
X473.CS.ITS	4.2	0.4	7.4	8.2	27.5	21.3	Arable and Horticulture	Crops and weeds	7	-0.18926	53.5729
X474.CS.ITS	3.5	0.4	8.3	6.7	26.7	33	Arable and Horticulture	Crops and weeds	6.8	-0.18926	53.5729
X475.CS.ITS	4	0.4	7.5	7.6	24.9	57.4	Arable and Horticulture	Crops and weeds	7	-0.18926	53.5729
X476.CS.ITS	4.9	0.5	7.1	9.2	19.7	86.1	Arable and Horticulture		7	-0.18926	53.5729
X48.CS.ITS	9.7	0.4	8	6.4	31.3	380	Arable and Horticulture	Crops and weeds	6.7	-2.42623	50.7089
X480.CS.ITS	9.1	0.5	6.5	15	34.8	6.3	Acid Grassland	Infertile grassland	4.2	-2.30423	53.6761
X49.CS.ITS	3.2	0.3	7.6	6.3	30.4	307	Arable and Horticulture		6.7	-2.42623	50.7089
X497.CS.ITS	4	0.3	6	8	38.3	23.7	Neutral Grassland	Infertile grassland	4.9	-1.84946	53.8561
X498.CS.ITS	3.7	0.3	6.5	6.5	23.6	33.9	Neutral Grassland	Fertile grassland	5.6	-1.84946	53.8561
X499.CS.ITS	4.8	0.4	6.2	8.2	27.9	11.1	Neutral Grassland	Infertile grassland	5.1	-1.84946	53.8561
X50.CS.ITS	2.2	0.2	8.5	3.9	17.9	45.8	Arable and Horticulture	Crops and weeds	6.5	-1.29191	50.7974
X500.CS.ITS	2.2	0.2	7.2	4.1	16	67.7	Arable and Horticulture	Crops and weeds	6.8	-0.481493	53.8466
X501.CS.ITS	1.5	0.2	6.5	3.2	14.5	34.2	Arable and Horticulture	Crops and weeds	6.3	-0.481493	53.8466
X502.CS.ITS	1.9	0.2	7.5	3.8	13.8	82.8	Arable and Horticulture	Crops and weeds	6.4	-0.481493	53.8466
X503.CS.ITS	3	0.3	7.5	5.9	20.7	33.4	Arable and Horticulture	Crops and weeds	6.3	-0.481493	53.8466
X504.CS.ITS	1.5	0.2	6.7	3.3	14.1	18.2	Arable and Horticulture	Crops and weeds	5.8	-0.481493	53.8466
X51.CS.ITS	4.3	0.3	8.1	7.3	24.3	30.7	Urban	Fertile grassland	5.4	-1.29191	50.7974
X520.CS.ITS	52.2	2	3.8	93.4	90.7	140	Bog	Heath and bog	1.5	-2.30752	54.1255
X522.CS.ITS	NA	NA	4.3	93	88.8	61	Bog	Heath and bog	1.8	-2.30752	54.1255
X523.CS.ITS	NA	NA	3.7	93.8	88.5	191	Bog	Heath and bog	2.1	-2.30752	54.1255
X524.CS.ITS	NA	NA	3.9	93.3	89.3	80	Bog	Heath and bog	1.9	-2.30752	54.1255
X53.CS.ITS	4.8	0.4	7.5	8.7	28.7	14.9	Broadleaved Mixed and Yew Woodland	Lowland wooded	6.1	-1.29191	50.7974
X530.CS.ITS	2.1	0.2	8.2	4.7	21.9	10.5	Arable and Horticulture	Fertile grassland	6	-0.62459	54.118
X531.CS.ITS	5.4	0.4	8.6	6.2	27.1	40	Arable and Horticulture	Tall grass and herb	6.3	-0.62459	54.118
X532.CS.ITS	8.2	0.5	8.5	9	40.4	28.1	Arable and Horticulture		NA	-0.62459	54.118
X533.CS.ITS	7	0.6	5.9	12.8	39.2	61	Improved Grassland	Fertile grassland	6	-2.76819	54.2133
X534.CS.ITS	5.3	0.4	5.8	10.4	29.7	22	Acid Grassland	Infertile grassland	4.7	-2.46153	54.2148
X535.CS.ITS	NA	NA	3.9	67	86.1	50	Acid Grassland	Moorland grass mosaics	2.9	-2.46153	54.2148
X536.CS.ITS	5.8	0.5	5.8	11.7	41.4	9.9	Acid Grassland	Moorland grass mosaics	3.2	-2.46153	54.2148
X538.CS.ITS	5.3	0.4	5.4	10.2	50.4	4	Neutral Grassland	Infertile grassland	4.2	-2.46153	54.2148
X539.CS.ITS	2.4	0.2	5.6	5.3	19.4	18.2	Broadleaved Mixed and Yew Woodland	Infertile grassland	5.4	-1.38813	54.2142
X54.CS.ITS	4.5	0.4	5.2	8	27.2	21.8	Urban	Tall grass and herb	6.3	-1.29191	50.7974
X540.CS.ITS	6.8	0.2	3.8	10.3	33	39.4	Coniferous Woodland	Upland wooded	3.6	-1.38813	54.2142
X541.CS.ITS	3.3	0.3	5.6	6.8	28.3	56.8	Improved Grassland	Fertile grassland	6.2	-1.38813	54.2142
X545.CS.ITS	NA	NA	4	43	61	73	Coniferous Woodland	Lowland wooded	4.3	-1.08149	54.2122
X546.CS.ITS	13.4	0.9	7.2	24.1	56.1	10.6	Broadleaved Mixed and Yew Woodland	Upland wooded	5.1	-1.08149	54.2122
X547.CS.ITS	3.5	0.4	6.8	7.7	24.4	8.7	Arable and Horticulture	Fertile grassland	6.2	-1.08149	54.2122
X548.CS.ITS	3	0.3	7.7	6.7	25.4	26.3	Improved Grassland	Fertile grassland	5.6	-1.08149	54.2122
X549.CS.ITS	1.9	0.2	7.7	4	22.4	15.7	Neutral Grassland	Fertile grassland	5.7	-0.468343	54.206
X55.CS.ITS	13.6	1	8.5	19.2	36.9	12.8	Calcareous Grassland	Infertile grassland	3.6	0.122243	50.6903
X550.CS.ITS	5.2	0.4	4.4	12	38.2	10.9	Neutral Grassland	Infertile grassland	5.4	-0.468343	54.206
X551.CS.ITS	11.7	NA	NA	NA	NA	NA			NA	NA	NA
X552.CS.ITS	2.4	0.2	6.8	4.5	27.2	16.9	Neutral Grassland	Infertile grassland	5.5	-0.468343	54.206
X555.CS.ITS	NA	NA	NA	NA	NA	NA	Bog	Heath and bog	1.6	-3.38742	54.3875
X56.CS.ITS	4	0.4	8.3	6.4	25.5	4.2	Neutral Grassland	Infertile grassland	4.5	0.122243	50.6903
X564.CS.ITS	4.2	0.4	6.2	9.3	24.1	15.6	Improved Grassland	Fertile grassland	5.9	-1.84716	54.4852
X565.CS.ITS	2.7	0.2	5.5	4.7	20.2	20.6	Arable and Horticulture	Crops and weeds	6.5	-1.84716	54.4852
X569.CS.ITS	2.9	0.2	6.5	5	24.6	11.6	Improved Grassland	Infertile grassland	5.2	-0.921146	54.4805
X57.CS.ITS	7.7	0.6	8.6	12.8	36	8.5	Neutral Grassland	Infertile grassland	4.3	0.122243	50.6903
X571.CS.ITS	3.2	0.3	6.8	6.3	27.4	37.3	Improved Grassland	Fertile grassland	6	-0.921146	54.4805
X573.CS.ITS	3.8	0.4	7.2	6.6	26.4	80.7	Arable and Horticulture	Tall grass and herb	6.8	-4.48076	54.6397
X575.CS.ITS	3.4	0.3	6.3	6.6	26.8	25	Arable and Horticulture	Fertile grassland	7	-4.48076	54.6397
X576.CS.ITS	3.7	0.4	7.5	7.2	24.9	50.3	Improved Grassland	Fertile grassland	5.4	-4.48076	54.6397
X578.CS.ITS	4.8	0.4	5.8	7.7	24.6	82.8	Arable and Horticulture		NA	-4.48076	54.6397
X579.CS.ITS	4.7	0.5	6.2	8.9	33.8	37.9	Improved Grassland	Fertile grassland	5.8	-3.39659	54.657
X58.CS.ITS	4.8	0.4	8.6	8.6	30.7	4.4	Neutral Grassland	Infertile grassland	4.7	0.122243	50.6903
X580.CS.ITS	11.7	1.2	6.9	23.8	43.1	93.1	Neutral Grassland	Fertile grassland	5.5	-3.39659	54.657
X581.CS.ITS	8.2	0.8	6.7	15.1	44.5	17.9	Neutral Grassland	Infertile grassland	4.7	-3.39659	54.657
X582.CS.ITS	3.7	0.4	6.2	7.7	29.3	17.3	Improved Grassland	Fertile grassland	6	-3.39659	54.657
X583.CS.ITS	5.9	0.6	6.4	11.5	35	41.4	Improved Grassland	Fertile grassland	6.3	-3.39659	54.657
X584.CS.ITS	3.3	0.2	7.9	4.7	21.9	8	Arable and Horticulture	Tall grass and herb	6.7	-1.3814	54.6635
X585.CS.ITS	2.1	0.2	6.7	3.5	16.7	31	Arable and Horticulture	Crops and weeds	6.3	-1.3814	54.6635
X586.CS.ITS	2.4	0.2	6.5	4.5	22.6	12	Arable and Horticulture	Crops and weeds	7	-1.3814	54.6635
X587.CS.ITS	2.2	0.2	6.4	3.8	17.9	24	Arable and Horticulture	Tall grass and herb	6.9	-1.3814	54.6635
X588.CS.ITS	3.3	0.2	6.6	4.9	32	17	Improved Grassland	Fertile grassland	6	-1.3814	54.6635
X59.CS.ITS	8.2	0.8	7.8	15.7	31.8	6.7	Neutral Grassland	Infertile grassland	4.3	0.122243	50.6903
X590.CS.ITS	3.9	0.3	5.9	7.7	32.7	7.3	Neutral Grassland	Infertile grassland	5.2	-2.77837	54.7524
X591.CS.ITS	2.7	0.3	6.2	5.1	29.1	12.7	Neutral Grassland	Infertile grassland	5.3	-2.77837	54.7524
X592.CS.ITS	3	0.3	5.1	6.5	27	4.1	Bracken	Upland wooded	5.3	-2.77837	54.7524
X593.CS.ITS	4.3	0.4	5.6	7.6	36.8	8	Broadleaved Mixed and Yew Woodland	Infertile grassland	4.4	-2.77837	54.7524
X594.CS.ITS	5.5	0.3	4.2	11.1	39.3	3.7	Coniferous Woodland	Upland wooded	2	-2.46764	54.754
X596.CS.ITS	8.1	0.7	5.9	15.3	48	33.8	Neutral Grassland	Infertile grassland	5.5	-2.46764	54.754
X597.CS.ITS	9	0.7	5.9	13.6	54.7	13.2	Neutral Grassland	Infertile grassland	5.2	-2.46764	54.754
X598.CS.ITS	7.5	0.4	4.5	12.3	42.1	5.3	Coniferous Woodland	Upland wooded	3.5	-2.46764	54.754
X60.CS.ITS	2.6	0.3	6.5	4.8	25.9	15.1	Improved Grassland	Fertile grassland	6.3	-3.56493	50.879
X601.CS.ITS	45.3	NA	NA	NA	NA	NA			NA	NA	NA
X602.CS.ITS	6.7	0.4	6.4	10.1	31.4	27	Neutral Grassland	Infertile grassland	5.2	-1.38004	54.7534
X603.CS.ITS	40.7	1	7.7	49.3	34	14	Supra-littoral Sediment	Infertile grassland	4.9	-1.38004	54.7534
X604.CS.ITS	3	NA	NA	NA	NA	NA			NA	NA	NA
X605.CS.ITS	3.8	0.3	5.8	8.5	24.5	62.8	Improved Grassland	Fertile grassland	5.8	-3.71786	54.9225
X606.CS.ITS	6.2	0.6	6.4	11.2	34.2	45.7	Improved Grassland	Fertile grassland	6	-3.71786	54.9225
X607.CS.ITS	4.8	0.4	5.7	11.2	31.9	56.1	Improved Grassland	Fertile grassland	6.6	-3.71786	54.9225
X608.CS.ITS	2.5	0.2	5.8	5.4	22.7	10	Improved Grassland	Fertile grassland	5.8	-2.31366	54.9343
X609.CS.ITS	3.9	0.4	6.5	7.8	28.9	68	Improved Grassland	Fertile grassland	6.8	-2.31366	54.9343
X61.CS.ITS	3.8	0.4	5.8	6.1	25	16.1	Arable and Horticulture	Fertile grassland	5.9	-3.56493	50.879
X610.CS.ITS	4.4	0.4	6.4	8.4	32	21.1	Improved Grassland	Infertile grassland	4.9	-2.31366	54.9343
X612.CS.ITS	6.2	0.5	6.2	14.6	35.1	58.5	Improved Grassland	Fertile grassland	6	-2.31366	54.9343
X613.CS.ITS	NA	NA	7	6.6	20.7	NA	Arable and Horticulture	Fertile grassland	6.4	-2.00153	54.9347
X615.CS.ITS	9.9	0.7	6.3	19.4	39.5	13.9	Neutral Grassland	Infertile grassland	4.5	-4.19049	55.0048
X616.CS.ITS	8.7	0.8	5.7	19.1	43.3	8.2	Fen, Marsh, Swamp	Infertile grassland	4.8	-4.19049	55.0048
X618.CS.ITS	12.9	1	6.1	24.5	40.8	16.1	Fen, Marsh, Swamp	Infertile grassland	4.5	-4.19049	55.0048
X619.CS.ITS	46.9	2.3	4.4	88	94.2	41	Fen, Marsh, Swamp	Moorland grass mosaics	2.4	-4.35725	55.1815
X62.CS.ITS	3.1	0.3	5.7	6.1	28.5	48.4	Improved Grassland	Infertile grassland	5.2	-3.56493	50.879
X620.CS.ITS	NA	NA	5.5	74.6	94	37	Fen, Marsh, Swamp	Moorland grass mosaics	2.9	-4.35725	55.1815
X622.CS.ITS	45.1	1.8	4.6	91.6	95.4	7	Acid Grassland	Heath and bog	1.8	-4.35725	55.1815
X623.CS.ITS	45.8	2.5	4.5	91.5	94.4	20	Acid Grassland	Heath and bog	1.9	-4.35725	55.1815
X625.CS.ITS	48.4	2.2	4	85.1	85.8	NA	Coniferous Woodland	Upland wooded	3.8	-3.72944	55.192
X627.CS.ITS	4.5	0.4	6	9.9	40.1	4.6	Coniferous Woodland	Upland wooded	4.2	-3.72944	55.192
X628.CS.ITS	7.6	0.6	5.2	14.2	36.8	5.1	Coniferous Woodland	Upland wooded	2	-3.72944	55.192
X63.CS.ITS	2.9	0.3	5.4	5.9	26.4	23.6	Improved Grassland	Infertile grassland	5.2	-3.56493	50.879
X64.CS.ITS	NA	NA	6.6	7.9	29.7	NA	Improved Grassland	Infertile grassland	5.3	-3.56493	50.879
X647.CS.ITS	45.7	1.8	4	76.6	78.4	216	Coniferous Woodland	Upland wooded	2	-4.36257	55.2712
X65.CS.ITS	5.3	0.4	4.7	8.9	38.4	3	Broadleaved Mixed and Yew Woodland	Lowland wooded	5	-1.1484	50.8864
X650.CS.ITS	NA	NA	NA	NA	NA	NA			NA	NA	NA
X651.CS.ITS	18.1	0.6	5.3	6.2	64.3	4.5	Acid Grassland	Heath and bog	2.4	-3.73334	55.2818
X653.CS.ITS	6.9	0.5	4.9	14.1	49.4	11	Coniferous Woodland	Upland wooded	3.6	-3.41859	55.2859
X654.CS.ITS	6.6	0.5	4.1	95.3	47.6	14	Coniferous Woodland	Upland wooded	4.2	-3.41859	55.2859
X655.CS.ITS	6.4	0.5	5.9	13.9	59.8	7	Coniferous Woodland	Moorland grass mosaics	4.4	-3.41859	55.2859
X657.CS.ITS	6	0.5	5	14.4	36.9	10.5	Coniferous Woodland	Upland wooded	2	-2.78889	55.2916
X658.CS.ITS	3.6	0.3	6.6	7.7	34.4	17.6	Neutral Grassland	Infertile grassland	5.4	-2.78889	55.2916
X659.CS.ITS	4.3	0.4	6.5	9.8	39.1	11	Neutral Grassland	Infertile grassland	4.9	-2.78889	55.2916
X66.CS.ITS	7.7	0.7	7.4	13.3	38.3	17.1	Improved Grassland	Infertile grassland	5	-1.1484	50.8864
X661.CS.ITS	2.9	0.2	5.4	6.9	36.5	15.4	Broadleaved Mixed and Yew Woodland	Upland wooded	5.2	-2.78889	55.2916
X663.CS.ITS	53	1.8	3.6	74.3	90.2	NA	Coniferous Woodland	Upland wooded	3	-2.47397	55.2932
X666.CS.ITS	12.6	0.4	3.9	24.4	43.3	15	Coniferous Woodland	Upland wooded	2	-2.47397	55.2932
X67.CS.ITS	11.4	1.1	8.3	20.1	60	16.6	Improved Grassland	Infertile grassland	5.2	-1.1484	50.8864
X670.CS.ITS	4.4	0.5	6	9	44.6	98	Improved Grassland	Fertile grassland	6	-5.63586	55.4198
X672.CS.ITS	10.7	0.9	6	17.2	41.7	77	Improved Grassland	Fertile grassland	5.9	-4.37329	55.4508
X673.CS.ITS	3.8	0.3	4.5	8.4	37.8	18	Improved Grassland	Fertile grassland	5.6	-4.37329	55.4508
X674.CS.ITS	3.6	0.3	6	6.9	33	11	Neutral Grassland	Infertile grassland	5.2	-4.37329	55.4508
X676.CS.ITS	4.1	0.4	5.6	8.8	37.8	NA	Neutral Grassland	Infertile grassland	5.3	-4.37329	55.4508
X677.CS.ITS	48.4	2	4	93.7	89.7	118	Bog	Heath and bog	2.3	-3.42503	55.4655
X679.CS.ITS	14	0.9	4.4	26.7	71.1	19	Acid Grassland	Heath and bog	2.2	-3.42503	55.4655
X68.CS.ITS	3.9	0.4	6	6.9	31.7	5.4	Neutral Grassland	Infertile grassland	4.6	-1.1484	50.8864
X680.CS.ITS	7.8	0.5	4	14.7	51	9	Acid Grassland	Moorland grass mosaics	2.6	-3.42503	55.4655
X686.CS.ITS	3.1	0.3	6.4	6.2	28.4	84	Arable and Horticulture	Crops and weeds	7	-2.47612	55.4729
X687.CS.ITS	49.6	2.5	4	88	81.3	37	Acid Grassland	Moorland grass mosaics	2.4	-2.31794	55.4734
X688.CS.ITS	39.3	2.2	3.6	74.9	71.5	NA	Acid Grassland	Moorland grass mosaics	3.2	-2.31794	55.4734
X69.CS.ITS	16.8	1.2	8.3	22.9	45.6	15.6	Broadleaved Mixed and Yew Woodland	Lowland wooded	5.8	-0.579901	50.8809
X690.CS.ITS	36.6	2	4.4	70.1	74.3	NA	Acid Grassland	Upland wooded	3.9	-2.31794	55.4734
X692.CS.ITS	3.6	0.3	5.1	6.4	23	90.7	Neutral Grassland	Infertile grassland	5.3	-4.86004	55.6202
X694.CS.ITS	2.8	0.2	5.6	5.2	24.8	130	Improved Grassland	Infertile grassland	5.5	-4.86004	55.6202
X695.CS.ITS	3.6	0.4	6	8.4	35.4	21	Improved Grassland	Fertile grassland	6.6	-4.3787	55.5406
X696.CS.ITS	5.1	0.5	5.5	12.7	40.1	16	Improved Grassland	Infertile grassland	4.9	-4.3787	55.5406
X697.CS.ITS	3.9	0.4	5.8	9.1	35.4	12	Improved Grassland	Fertile grassland	5.8	-4.3787	55.5406
X698.CS.ITS	5.1	0.5	5.9	11.5	38.8	20	Neutral Grassland	Infertile grassland	5.2	-4.3787	55.5406
X699.CS.ITS	6.3	0.6	6.1	12.6	39.7	9	Broadleaved Mixed and Yew Woodland	Infertile grassland	4.2	-4.3787	55.5406
X70.CS.ITS	14.2	1.4	7.7	23.6	59.3	14.6	Broadleaved Mixed and Yew Woodland	Tall grass and herb	6.2	-0.579901	50.8809
X701.CS.ITS	50.9	2.2	3.9	92.9	88.8	33	Bog	Heath and bog	2	-4.22036	55.5436
X702.CS.ITS	26.6	1.7	4.4	48.4	79.4	9	Coniferous Woodland	Moorland grass mosaics	3.9	-4.22036	55.5436
X705.CS.ITS	4.2	0.4	6.2	7.7	35.1	88.8	Improved Grassland	Fertile grassland	6.2	-2.9528	55.56
X706.CS.ITS	2.8	0.3	7.1	5.2	31.1	32.8	Improved Grassland	Infertile grassland	5.2	-2.9528	55.56
X707.CS.ITS	2.5	0.3	6.8	4.8	29.9	39.2	Improved Grassland	Fertile grassland	5.5	-2.9528	55.56
X709.CS.ITS	3.7	0.4	6.5	7	31.4	58.9	Improved Grassland	Fertile grassland	6.2	-2.9528	55.56
X71.CS.ITS	16.2	1.5	6.6	30.4	56.9	14	Neutral Grassland	Infertile grassland	4.8	-0.579901	50.8809
X710.CS.ITS	2.9	0.3	5.9	5	12.7	73.6	Improved Grassland	Fertile grassland	5.8	-2.79428	55.5611
X711.CS.ITS	4.8	0.4	6.8	8.9	26.4	13	Improved Grassland	Infertile grassland	4.9	-2.79428	55.5611
X712.CS.ITS	4.1	0.4	6.9	7.6	24.2	13.2	Improved Grassland	Infertile grassland	4.8	-2.79428	55.5611
X713.CS.ITS	8.4	0.5	5.2	10.3	27	26	Broadleaved Mixed and Yew Woodland	Lowland wooded	4.8	-2.79428	55.5611
X714.CS.ITS	4.9	NA	NA	NA	NA	NA			NA	NA	NA
X715.CS.ITS	1.5	0.2	6.3	3.3	17.5	9.4	Arable and Horticulture	Fertile grassland	6.4	-2.47721	55.5627
X716.CS.ITS	2.3	0.2	5.8	4.2	18.2	44.7	Improved Grassland	Crops and weeds	6.7	-2.47721	55.5627
X717.CS.ITS	2.3	0.2	7.1	4.8	20.5	30.6	Arable and Horticulture	Crops and weeds	6.5	-2.47721	55.5627
X718.CS.ITS	2.8	0.3	7	5.9	21.8	30.7	Arable and Horticulture	Tall grass and herb	7	-2.47721	55.5627
X719.CS.ITS	2.1	0.2	6.3	4.4	18.7	26.1	Neutral Grassland	Crops and weeds	6.8	-2.47721	55.5627
X72.CS.ITS	7.2	0.4	8.1	7.6	32.2	17.1	Arable and Horticulture	Crops and weeds	6	-0.579901	50.8809
X720.CS.ITS	49.6	1.4	4.5	96.1	92.1	NA	Bog	Heath and bog	1.6	-6.29535	55.6682
X721.CS.ITS	4.3	0.3	5.2	7	43.2	8.1	Bog	Moorland grass mosaics	2.7	-6.29535	55.6682
X722.CS.ITS	49.3	1.7	4.2	95.5	90.8	23	Bog	Heath and bog	1.5	-6.29535	55.6682
X723.CS.ITS	52.9	2.2	4.1	95.4	85.2	NA	Bog	Heath and bog	1.8	-6.29535	55.6682
X724.CS.ITS	32.2	1.2	4.6	62.4	78.4	21.7	Acid Grassland	Heath and bog	2	-6.29535	55.6682
X725.CS.ITS	17.1	0.9	5.6	24.4	80.8	19	Fen, Marsh, Swamp	Heath and bog	2.6	-5.34326	55.6979
X726.CS.ITS	4.1	0.4	5.3	9.5	44.5	6	Bracken	Moorland grass mosaics	4	-5.34326	55.6979
X727.CS.ITS	6.4	0.5	5.6	12	34.9	28	Broadleaved Mixed and Yew Woodland	Upland wooded	3.7	-5.34326	55.6979
X729.CS.ITS	4.9	0.4	4.3	10.2	31.2	7	Bracken	Upland wooded	4.4	-5.34326	55.6979
X73.CS.ITS	6.1	0.3	8.1	6.3	29.4	45.6	Arable and Horticulture	Crops and weeds	6.4	-0.579901	50.8809
X730.CS.ITS	7.6	0.6	4.7	17	54.5	12.5	Acid Grassland	Moorland grass mosaics	2.7	-4.8666	55.7099
X731.CS.ITS	11.5	1	5.1	21.8	72.2	14.7	Acid Grassland	Moorland grass mosaics	3.9	-4.8666	55.7099
X732.CS.ITS	21.6	1.2	5.5	47.8	78.3	18.7	Dwarf Shrub Heath	Moorland grass mosaics	3.4	-4.8666	55.7099
X735.CS.ITS	4.2	0.2	6.4	6.6	28.1	5.6	Neutral Grassland	Infertile grassland	4.4	-4.23055	55.7231
X736.CS.ITS	6.2	0.4	5.7	11.2	31.2	7.4	Neutral Grassland	Moorland grass mosaics	3.8	-4.23055	55.7231
X737.CS.ITS	5.2	0.4	6.4	9.7	37.8	7.3	Neutral Grassland	Infertile grassland	5	-4.23055	55.7231
X738.CS.ITS	4.4	0.4	5.8	8.2	31.5	20.6	Neutral Grassland	Fertile grassland	5.5	-4.23055	55.7231
X739.CS.ITS	4.4	0.3	5.3	8.6	27.2	5.4	Neutral Grassland	Infertile grassland	4.6	-4.23055	55.7231
X74.CS.ITS	15	0.8	7.9	15.1	37.8	11.6	Calcareous Grassland	Infertile grassland	3.9	-0.15367	50.8749
X740.CS.ITS	11.2	0.8	5.3	22.6	51.9	48	Acid Grassland	Infertile grassland	4.9	-3.43484	55.735
X742.CS.ITS	4.5	0.3	5.8	10.2	54.9	12	Fen, Marsh, Swamp	Moorland grass mosaics	4.1	-3.43484	55.735
X743.CS.ITS	5.1	0.4	5.4	10.9	50.9	7	Acid Grassland	Moorland grass mosaics	3.8	-3.43484	55.735
X744.CS.ITS	45.6	2.6	4	74.2	79.3	14.2	Bog	Heath and bog	2.5	-3.27563	55.7368
X745.CS.ITS	10.1	0.7	4.7	18.4	43.8	29.7	Bog	Infertile grassland	4.9	-3.27563	55.7368
X746.CS.ITS	46.5	2.5	6.4	84.9	84.7	26	Bog	Heath and bog	2.3	-3.27563	55.7368
X747.CS.ITS	9.8	0.6	4	17.4	60.2	6.7	Acid Grassland	Heath and bog	2.5	-3.27563	55.7368
X748.CS.ITS	7.4	0.5	5	13.3	36.7	22.7	Improved Grassland	Fertile grassland	5.7	-3.27563	55.7368
X75.CS.ITS	16.6	1.4	8.1	28.3	61.5	20	Calcareous Grassland	Infertile grassland	4.2	-0.15367	50.8749
X750.CS.ITS	7.1	0.4	6	12.3	28.4	16.4	Improved Grassland	Infertile grassland	5.4	-2.4794	55.7424
X751.CS.ITS	5.5	0.3	5	10.2	25.7	25.1	Coniferous Woodland	Upland wooded	5.5	-2.4794	55.7424
X752.CS.ITS	5.8	0.3	6.7	9.5	30.7	14.4	Improved Grassland	Fertile grassland	6.3	-2.4794	55.7424
X754.CS.ITS	NA	NA	NA	NA	NA	NA	Bog	Moorland grass mosaics	2.4	-6.30521	55.7578
X755.CS.ITS	NA	NA	4.4	94.3	89.9	NA	Bog	Heath and bog	1.7	-6.30521	55.7578
X756.CS.ITS	NA	NA	4.5	96.5	91.4	NA	Bog	Heath and bog	1.4	-6.30521	55.7578
X757.CS.ITS	NA	NA	4.5	95.9	90	NA	Bog	Heath and bog	1.6	-6.30521	55.7578
X758.CS.ITS	NA	NA	4.3	95.4	87.9	NA	Bog	Heath and bog	1.7	-6.30521	55.7578
X759.CS.ITS	2.5	0.2	7.2	4.5	15.8	68.2	Neutral Grassland	Crops and weeds	6.5	-3.27857	55.8266
X76.CS.ITS	8.7	0.8	7.9	17.5	40.4	7.4	Broadleaved Mixed and Yew Woodland	Lowland wooded	5.5	-0.15367	50.8749
X760.CS.ITS	3.9	0.2	7.6	5.9	18.6	78.2	Arable and Horticulture	Crops and weeds	7	-3.27857	55.8266
X761.CS.ITS	3.4	0.2	6.4	5.3	14.2	35.2	Arable and Horticulture	Crops and weeds	6.5	-3.27857	55.8266
X762.CS.ITS	4	0.2	7	5.8	15.5	53.1	Arable and Horticulture	Crops and weeds	6.8	-3.27857	55.8266
X763.CS.ITS	4.4	0.3	5.4	7.6	34.9	19.4	Neutral Grassland	Infertile grassland	5.8	-3.27857	55.8266
X764.CS.ITS	4.1	0.3	4.7	7.5	37.5	22.1	Improved Grassland	Infertile grassland	5	-4.4062	55.9894
X765.CS.ITS	2.5	0.2	5.6	5.7	30.1	16.6	Improved Grassland	Fertile grassland	5.7	-4.4062	55.9894
X766.CS.ITS	0.9	0.1	6.1	2.3	24.2	3.9	Coniferous Woodland	Infertile grassland	4.7	-4.4062	55.9894
X767.CS.ITS	4.6	0.3	6.1	8.8	37.4	18	Improved Grassland	Infertile grassland	5.2	-4.4062	55.9894
X768.CS.ITS	1.9	0.1	4.3	4.3	13.3	25	Coniferous Woodland	Upland wooded	3.5	-4.4062	55.9894
X769.CS.ITS	36	1.2	3.8	65.8	63.2	28	Dwarf Shrub Heath	Moorland grass mosaics	2.7	-6.33513	56.0266
X77.CS.ITS	10	0.8	8.2	16.5	41.6	8.6	Broadleaved Mixed and Yew Woodland	Lowland wooded	5.7	-0.15367	50.8749
X770.CS.ITS	42.4	1.4	4	75.6	80.9	19	Dwarf Shrub Heath	Heath and bog	2	-6.33513	56.0266
X771.CS.ITS	38.2	1.2	4.2	64.8	73.1	43	Bog	Heath and bog	2.1	-6.33513	56.0266
X772.CS.ITS	4.5	0.3	5.2	8.5	27.6	10	Neutral Grassland	Infertile grassland	4.9	-6.33513	56.0266
X773.CS.ITS	3.8	0.4	6.2	7.6	34.6	NA	Neutral Grassland	Infertile grassland	4	-6.33513	56.0266
X776.CS.ITS	48.8	1.9	4.9	92.8	93.5	95	Coniferous Woodland	Heath and bog	2	-5.21396	56.0609
X78.CS.ITS	19	1.3	8.3	24.1	47.5	17.6	Calcareous Grassland	Infertile grassland	4.5	-0.15367	50.8749
X780.CS.ITS	4.3	0.4	5.5	9.3	37.7	18	Improved Grassland	Infertile grassland	5.1	-4.4118	56.0792
X788.CS.ITS	3.7	0.3	6.9	7.3	27	62.1	Arable and Horticulture	Crops and weeds	5.9	-3.29352	56.2757
X79.CS.ITS	4.1	0.4	8.1	9.1	20.8	60	Improved Grassland	Fertile grassland	5.8	-1.43161	50.978
X795.CS.ITS	40.2	1.5	4.3	74.7	84.9	36	Coniferous Woodland	Heath and bog	2.4	-4.91356	56.338
X798.CS.ITS	4	0.3	6.4	7.8	36	10.2	Improved Grassland	Fertile grassland	5.9	-3.78195	56.3595
X80.CS.ITS	11	0.7	8.5	12.1	16.4	20	Improved Grassland	Fertile grassland	6.2	-1.43161	50.978
X802.CS.ITS	2.5	0.2	7.2	4.2	18.5	59.6	Arable and Horticulture	Crops and weeds	6.8	-2.97288	56.3685
X803.CS.ITS	2.4	0.2	6.9	3.9	19.8	53.7	Arable and Horticulture	Crops and weeds	6.7	-2.97288	56.3685
X804.CS.ITS	2.3	0.2	6	3.7	20.1	70.5	Arable and Horticulture	Crops and weeds	7	-2.97288	56.3685
X805.CS.ITS	3.5	0.3	6.6	5.1	24	70.4	Arable and Horticulture	Crops and weeds	6.5	-2.97288	56.3685
X806.CS.ITS	3.4	0.3	5.3	5.8	26.3	105	Broadleaved Mixed and Yew Woodland	Tall grass and herb	6.6	-2.97288	56.3685
X807.CS.ITS	8.7	0.6	4.4	15.7	49.1	9	Acid Grassland	Moorland grass mosaics	3	-6.87143	56.4564
X808.CS.ITS	21.3	1.1	5.5	40.9	76.5	18	Bog	Heath and bog	2.5	-6.87143	56.4564
X809.CS.ITS	3.5	0.3	5.7	8	43.2	6	Fen, Marsh, Swamp	Moorland grass mosaics	3.6	-6.87143	56.4564
X81.CS.ITS	6.7	0.5	8.2	8.5	16.8	97	Arable and Horticulture	Crops and weeds	6.5	-1.43161	50.978
X810.CS.ITS	47.1	2.3	4.9	85	88.3	30	Acid Grassland	Moorland grass mosaics	3.6	-6.87143	56.4564
X811.CS.ITS	39	1.9	4.9	59.7	85.8	33	Acid Grassland	Moorland grass mosaics	3.1	-6.87143	56.4564
X812.CS.ITS	36	2.6	5.3	70.5	75.7	46	Bracken	Moorland grass mosaics	3.2	-6.38615	56.4745
X813.CS.ITS	19.6	1.4	4.8	52.6	65.5	3	Dwarf Shrub Heath	Moorland grass mosaics	3.6	-6.38615	56.4745
X814.CS.ITS	26.9	2	5.4	40.4	75.9	7	Acid Grassland	Moorland grass mosaics	3	-6.38615	56.4745
X815.CS.ITS	9.6	0.9	5.2	20.2	47.1	4	Acid Grassland	Moorland grass mosaics	3.8	-6.38615	56.4745
X816.CS.ITS	10.6	0.9	5.8	23.8	42.8	7	Neutral Grassland	Infertile grassland	4.3	-6.38615	56.4745
X817.CS.ITS	46.1	2.1	4.7	84.9	88.9	11	Broadleaved Mixed and Yew Woodland	Heath and bog	3.1	-5.41404	56.5051
X819.CS.ITS	48.4	1.7	4.1	95.7	89	147	Broadleaved Mixed and Yew Woodland	Heath and bog	3	-5.41404	56.5051
X82.CS.ITS	1.6	0.2	6.5	3.5	19.4	23	Arable and Horticulture	Crops and weeds	6.3	-0.577162	50.9707
X822.CS.ITS	NA	NA	5.1	90.9	94	NA	Bog	Heath and bog	1.7	-4.92733	56.5175
X824.CS.ITS	NA	NA	4.3	95.3	87	176	Coniferous Woodland	Heath and bog	2.7	-4.92733	56.5175
X825.CS.ITS	NA	NA	4	94	85.7	103	Dwarf Shrub Heath	Heath and bog	2.1	-3.95289	56.5366
X829.CS.ITS	17.1	0.9	4.4	28.2	64.4	8.1	Bog	Moorland grass mosaics	2.3	-3.95289	56.5366
X83.CS.ITS	1.6	0.2	5.8	3.7	20.3	34	Arable and Horticulture	Crops and weeds	6	-0.577162	50.9707
X830.CS.ITS	7.1	0.6	6.9	2.5	21	35.8	Arable and Horticulture	Crops and weeds	6.6	-3.3027	56.5452
X831.CS.ITS	2.4	0.2	5.9	4.7	16.3	63.5	Arable and Horticulture		7	-3.3027	56.5452
X832.CS.ITS	2.1	0.2	6.5	4.1	13.3	82.9	Arable and Horticulture	Crops and weeds	7	-3.3027	56.5452
X833.CS.ITS	1	0.1	6.3	1.9	8	81	Arable and Horticulture	Crops and weeds	6.7	-3.3027	56.5452
X834.CS.ITS	1.2	0.1	6.1	1.9	11.8	NA	Arable and Horticulture	Crops and weeds	7.3	-3.3027	56.5452
X835.CS.ITS	2	0.2	5.5	3.7	14.9	41	Arable and Horticulture		NA	-2.97749	56.5481
X836.CS.ITS	2	0.1	7.3	4.2	25	22	Arable and Horticulture	Crops and weeds	6.3	-2.97749	56.5481
X837.CS.ITS	2.6	0.2	6.4	5.4	26.7	28	Arable and Horticulture	Crops and weeds	6.2	-2.97749	56.5481
X838.CS.ITS	2.5	0.2	5.9	5.1	21.1	30	Arable and Horticulture	Crops and weeds	6.5	-2.97749	56.5481
X839.CS.ITS	1.9	0.2	5.7	3.9	22.7	23	Arable and Horticulture		6	-2.97749	56.5481
X84.CS.ITS	1.1	0.1	6	2.8	20.5	42	Improved Grassland	Tall grass and herb	5.8	-0.577162	50.9707
X840.CS.ITS	18.8	1	6	38.4	81.2	8.8	Dwarf Shrub Heath	Heath and bog	2.4	-5.90957	56.5804
X841.CS.ITS	NA	NA	4.4	88.6	93.7	35	Dwarf Shrub Heath	Heath and bog	2.1	-5.90957	56.5804
X842.CS.ITS	43.3	2.8	5.5	86.4	92.7	NA	Dwarf Shrub Heath	Moorland grass mosaics	2.7	-5.90957	56.5804
X843.CS.ITS	10.2	0.6	5.3	20.4	60.9	6.6	Dwarf Shrub Heath	Heath and bog	2	-5.90957	56.5804
X844.CS.ITS	40.6	1.7	5.8	70.6	92.2	NA	Bog	Heath and bog	2.5	-5.90957	56.5804
X846.CS.ITS	NA	NA	4.5	94.8	90.5	41	Bog	Heath and bog	1.8	-4.93427	56.6072
X847.CS.ITS	49.4	1.7	4.4	91.6	85.9	NA	Bog	Heath and bog	2.2	-4.93427	56.6072
X848.CS.ITS	14.2	0.8	6	20.7	58.4	5	Dwarf Shrub Heath	Heath and bog	2.8	-4.93427	56.6072
X849.CS.ITS	31.8	1.7	5.1	58.4	84.9	23	Dwarf Shrub Heath	Heath and bog	2.8	-6.25444	56.7489
X85.CS.ITS	4.1	0.4	6.4	8.3	24.4	34.1	Improved Grassland	Fertile grassland	6.1	0.561261	50.9513
X850.CS.ITS	51.1	1.7	4.2	95	87.1	16	Bog	Heath and bog	1.7	-6.25444	56.7489
X851.CS.ITS	47.6	2	4.8	89.7	90.9	NA	Bog	Heath and bog	1.7	-6.25444	56.7489
X852.CS.ITS	49	1.8	5.1	92.2	93.1	43	Bog	Heath and bog	1.7	-6.25444	56.7489
X853.CS.ITS	24.2	1.2	4.8	48.6	76.5	7	Bog	Heath and bog	1.9	-6.25444	56.7489
X854.CS.ITS	NA	NA	4.4	86.8	82.2	12	Acid Grassland	Heath and bog	2.1	-5.76501	56.7646
X856.CS.ITS	NA	NA	4.8	95.1	91.1	69	Bog	Heath and bog	2	-5.76501	56.7646
X857.CS.ITS	37.6	2.3	4.9	90.8	91.9	10	Acid Grassland	Heath and bog	2	-5.76501	56.7646
X858.CS.ITS	NA	NA	4.6	85.5	84.3	13	Acid Grassland	Heath and bog	2.3	-5.76501	56.7646
X859.CS.ITS	47.7	2.7	4	89.5	87.8	NA	Acid Grassland	Heath and bog	2	-4.29414	56.8004
X86.CS.ITS	4.3	0.4	6.7	8	26.9	15	Neutral Grassland	Infertile grassland	4.8	0.561261	50.9513
X860.CS.ITS	4	0.3	6.1	11.3	48.1	6	Dwarf Shrub Heath	Heath and bog	2.5	-4.29414	56.8004
X865.CS.ITS	2.8	0.1	4.4	6.2	34.8	4	Acid Grassland	Heath and bog	2.4	-2.98449	56.8176
X868.CS.ITS	11.2	0.9	6.8	24.3	66.5	3.9	Acid Grassland	Moorland grass mosaics	2.6	-6.43865	56.9223
X869.CS.ITS	9.4	0.8	5.9	20.8	56.7	3.5	Broadleaved Mixed and Yew Woodland	Upland wooded	4.9	-6.43865	56.9223
X87.CS.ITS	1.8	0.2	6.1	4.2	19.9	14.1	Arable and Horticulture	Crops and weeds	6.4	0.561261	50.9513
X870.CS.ITS	8.5	0.5	5.6	21	67.2	6.8	Bog	Moorland grass mosaics	2.3	-5.44669	56.8638
X871.CS.ITS	8.7	0.5	5.2	19.1	58	7	Bog	Heath and bog	2.4	-5.44669	56.8638
X872.CS.ITS	15.2	0.9	5	22.7	64.3	7.9	Acid Grassland	Moorland grass mosaics	2.4	-5.44669	56.8638
X873.CS.ITS	7.6	0.6	5.2	14	55.4	14.9	Bog	Moorland grass mosaics	2.4	-5.44669	56.8638
X874.CS.ITS	8.6	0.6	5	17.7	57.1	8.2	Bog	Moorland grass mosaics	2.6	-5.44669	56.8638
X877.CS.ITS	NA	NA	4.5	95	92.2	NA	Dwarf Shrub Heath	Heath and bog	2.4	-3.47932	56.9026
X88.CS.ITS	1.4	0.2	5.6	3.1	16.7	11.7	Arable and Horticulture	Crops and weeds	6.3	0.561261	50.9513
X883.CS.ITS	2.7	0.2	5.9	5.7	24.2	53	Arable and Horticulture	Crops and weeds	6	-2.33006	56.9109
X89.CS.ITS	3.1	0.3	6	6.2	20.4	4.4	Improved Grassland	Infertile grassland	4.4	0.561261	50.9513
X891.CS.ITS	32.4	1.3	3.6	69.4	60.3	81	Coniferous Woodland	Heath and bog	2.6	-2.49666	57.09
X895.CS.ITS	51.6	2.2	4.9	92.9	85.8	66	Dwarf Shrub Heath	Heath and bog	2.3	-7.28205	57.0694
X897.CS.ITS	51.6	1.6	4.8	96.3	91.8	14	Dwarf Shrub Heath	Heath and bog	1.6	-7.28205	57.0694
X898.CS.ITS	51.2	1.2	5	96.1	91.1	71	Bog	Heath and bog	2.6	-7.28205	57.0694
X899.CS.ITS	50.8	1.5	4.8	94.8	91.9	29	Dwarf Shrub Heath	Heath and bog	1.8	-7.28205	57.0694
X90.CS.ITS	7.4	0.6	6	13.4	32.2	48.8	Improved Grassland	Infertile grassland	5.6	-4.00269	51.1421
X900.CS.ITS	4.6	0.3	5.7	10.6	41.9	2.3	Coniferous Woodland	Moorland grass mosaics	3.6	-4.81173	57.1493
X901.CS.ITS	23.8	1	4.4	36.4	62.9	23.2	Broadleaved Mixed and Yew Woodland	Upland wooded	3	-4.81173	57.1493
X905.CS.ITS	1	0.1	6.6	1.7	21.6	10	Neutral Grassland	Fertile grassland	5.6	-2.33246	57.1804
X906.CS.ITS	3.8	0.3	5.9	7.9	37.7	37	Improved Grassland	Fertile grassland	4.9	-2.33246	57.1804
X907.CS.ITS	4.1	0.3	6.1	8.4	33.1	28	Improved Grassland	Fertile grassland	5.8	-2.33246	57.1804
X908.CS.ITS	3.4	0.3	5.6	7	27.7	58	Improved Grassland	Fertile grassland	6.7	-2.33246	57.1804
X909.CS.ITS	2.6	0.2	6.4	5.8	23.7	29	Arable and Horticulture	Fertile grassland	6.3	-2.16705	57.1807
X91.CS.ITS	19.9	1.8	5.7	39.6	50.5	8	Improved Grassland	Infertile grassland	4.9	-4.00269	51.1421
X910.CS.ITS	1.7	0.2	6.9	3.2	15.7	68	Improved Grassland	Fertile grassland	5.8	-2.16705	57.1807
X911.CS.ITS	2.5	0.2	6.3	5.6	23	45	Arable and Horticulture	Fertile grassland	5.9	-2.16705	57.1807
X912.CS.ITS	3.3	0.2	5.2	6.5	16.5	17	Broadleaved Mixed and Yew Woodland	Tall grass and herb	5.4	-2.16705	57.1807
X913.CS.ITS	1.4	0.1	6.1	2.5	7.1	5	Neutral Grassland	Infertile grassland	3.5	-2.16705	57.1807
X914.CS.ITS	49.4	1.2	4.9	95.3	93.7	37	Bog	Heath and bog	1.4	-7.30768	57.2483
X915.CS.ITS	53.2	1.4	4.8	96.2	85.2	38	Bog	Heath and bog	2.4	-7.30768	57.2483
X916.CS.ITS	52.6	1.6	4.3	96.5	88.7	41	Bog	Heath and bog	1.9	-7.30768	57.2483
X917.CS.ITS	51.8	1.6	4.8	96.1	87	47	Bog	Heath and bog	1.7	-7.30768	57.2483
X918.CS.ITS	15.5	0.9	5.9	32.6	78.8	7	Bog	Moorland grass mosaics	2.6	-7.30768	57.2483
X919.CS.ITS	NA	NA	4.5	96	92.3	130	Coniferous Woodland	Heath and bog	1.7	-6.31638	57.2864
X920.CS.ITS	23	1	4.4	36.3	63.3	2.3	Coniferous Woodland	Upland wooded	2.3	-6.31638	57.2864
X921.CS.ITS	NA	NA	4.1	94.6	83.6	85	Coniferous Woodland	Moorland grass mosaics	2.6	-6.31638	57.2864
X923.CS.ITS	NA	NA	4.2	92.4	87.2	31	Bog	Heath and bog	2	-5.98543	57.2973
X924.CS.ITS	NA	NA	5.1	44.1	74	6	Bog	Heath and bog	1.6	-5.98543	57.2973
X925.CS.ITS	NA	NA	4.9	91.7	88.2	21	Bog	Heath and bog	1.9	-5.98543	57.2973
X926.CS.ITS	NA	NA	4.6	89.2	86.8	92	Bog	Heath and bog	2	-5.98543	57.2973
X927.CS.ITS	NA	NA	4.5	96.4	90.3	25	Bog	Heath and bog	1.7	-5.98543	57.2973
X928.CS.ITS	NA	NA	4.8	94.6	93.4	NA	Bog	Heath and bog	1.7	-5.48858	57.3121
X929.CS.ITS	NA	NA	4.5	96.8	91.9	NA	Bog	Heath and bog	1.7	-5.48858	57.3121
X930.CS.ITS	NA	NA	4.7	92.9	93.5	24	Bog	Heath and bog	1.8	-5.48858	57.3121
X933.CS.ITS	NA	NA	4.5	93.1	89.6	34	Bog	Heath and bog	1.6	-5.32287	57.3166
X934.CS.ITS	NA	NA	4.5	91.6	89.1	111	Bog	Heath and bog	2.1	-5.32287	57.3166
X935.CS.ITS	8.1	0.6	5.7	11.5	54.6	NA	Bog	Moorland grass mosaics	2.5	-5.32287	57.3166
X936.CS.ITS	10.4	0.5	4.4	93.1	91.3	17	Bog	Heath and bog	2	-4.99129	57.3249
X937.CS.ITS	NA	NA	5	89.9	86.9	20	Bog	Heath and bog	2	-4.99129	57.3249
X938.CS.ITS	NA	NA	4.5	86.1	89.7	5	Bog	Heath and bog	2.3	-4.99129	57.3249
X939.CS.ITS	NA	NA	4.2	85.1	88.2	45	Bog	Heath and bog	2.5	-4.99129	57.3249
X94.CS.ITS	2.9	0.3	6.2	5.9	20.3	14.3	Neutral Grassland	Infertile grassland	5	-3.57404	51.1487
X940.CS.ITS	12.2	0.7	5.3	17.5	48.3	7.3	Dwarf Shrub Heath	Moorland grass mosaics	3.1	-4.99129	57.3249
X95.CS.ITS	40.5	1.3	3.5	64.6	51.8	18	Coniferous Woodland	Upland wooded	2.9	-3.57404	51.1487
X954.CS.ITS	28.7	1.1	3.6	83.7	77.7	32	Dwarf Shrub Heath	Heath and bog	3.2	-2.8327	57.3577
X956.CS.ITS	2.7	0.2	5.5	5.1	21.4	36	Improved Grassland	Infertile grassland	5.2	-4.49971	57.4255
X957.CS.ITS	2.3	0.2	6.3	4.5	16.6	55	Arable and Horticulture	Crops and weeds	6.3	-4.49971	57.4255
X958.CS.ITS	2.4	0.2	5.9	4.9	25.9	42	Neutral Grassland	Fertile grassland	5.3	-4.49971	57.4255
X959.CS.ITS	4.6	0.4	6.8	9.8	33.1	10	Improved Grassland	Fertile grassland	5.8	-4.49971	57.4255
X960.CS.ITS	51.7	1.8	3.9	95.2	64.6	63	Broadleaved Mixed and Yew Woodland	Upland wooded	3.7	-3.83402	57.437
X961.CS.ITS	4.3	0.3	4.7	9.6	26.5	5	Broadleaved Mixed and Yew Woodland	Upland wooded	4.4	-3.83402	57.437
X962.CS.ITS	14.3	0.6	4	24.6	47.4	11	Coniferous Woodland	Upland wooded	4	-3.83402	57.437
X963.CS.ITS	4.4	0.2	4.3	10.2	29.5	8	Neutral Grassland	Moorland grass mosaics	3.8	-3.83402	57.437
X964.CS.ITS	2.6	0.2	5.6	5.4	22.3	16	Arable and Horticulture		NA	-2.00165	57.4503
X965.CS.ITS	3.9	0.4	5.9	8.4	30.4	23	Arable and Horticulture		6	-2.00165	57.4503
X966.CS.ITS	4.4	0.4	5.9	9	37	69	Arable and Horticulture		NA	-2.00165	57.4503
X967.CS.ITS	2.4	0.2	6.1	5.6	21.9	39	Arable and Horticulture		NA	-2.00165	57.4503
X968.CS.ITS	8	0.6	5.6	16	46.3	56	Improved Grassland	Fertile grassland	5.8	-2.00165	57.4503
X97.CS.ITS	4.5	0.5	5.9	8.3	28.7	8	Improved Grassland	Fertile grassland	5.9	-2.86099	51.246
X970.CS.ITS	NA	NA	4.5	94.1	91	22	Bog	Heath and bog	2.2	-5.34738	57.5856
X971.CS.ITS	NA	NA	4.6	95.3	84.6	23	Bog	Heath and bog	1.5	-5.34738	57.5856
X972.CS.ITS	50	1.5	4.6	92.7	89.8	NA	Bog	Heath and bog	1.5	-5.34738	57.5856
X973.CS.ITS	NA	NA	4.4	91.5	91.5	59	Bog	Heath and bog	2	-5.34738	57.5856
X974.CS.ITS	2.5	0.2	6.2	5.1	25.2	28	Urban	Fertile grassland	5.8	-2.33656	57.6295
X975.CS.ITS	6.7	0.5	5.4	12	37.7	70	Improved Grassland	Fertile grassland	6.3	-2.33656	57.6295
X976.CS.ITS	5	0.4	6.4	9.7	38.9	12	Coniferous Woodland	Fertile grassland	4.8	-2.33656	57.6295
X977.CS.ITS	28.4	2.1	5.9	54.9	87.8	124	Supra-littoral Sediment	Infertile grassland	4.3	-7.52643	57.5989
X978.CS.ITS	51.8	1.5	4.7	95.7	91	61	Bog	Heath and bog	1.9	-7.52643	57.5989
X979.CS.ITS	51.4	1.7	4.7	94.9	90.9	34	Bog	Heath and bog	1.6	-7.52643	57.5989
X98.CS.ITS	2.4	0.3	6.1	6.6	24.2	6	Improved Grassland	Infertile grassland	5.5	-2.86099	51.246
X980.CS.ITS	30.3	1.7	5.7	49.7	85.1	10	Bog	Heath and bog	2.2	-7.52643	57.5989
X981.CS.ITS	51.7	1.7	4.7	93.1	86.7	36	Bog	Heath and bog	2	-7.52643	57.5989
X982.CS.ITS	31.8	2.2	5.8	60.4	92.9	NA	Bog	Heath and bog	2.4	-7.05142	57.7988
X983.CS.ITS	49.4	1.8	4.8	92.1	93.7	11	Bog	Heath and bog	2.1	-7.05142	57.7988
X984.CS.ITS	32.9	1.5	4.9	64.7	91.9	6	Bog	Heath and bog	2.2	-7.05142	57.7988
X985.CS.ITS	49.1	2.6	4.5	92.7	94.7	40	Bog	Heath and bog	2	-7.05142	57.7988
X986.CS.ITS	36.8	1.7	5	66.8	88.6	4	Bog	Heath and bog	2	-7.05142	57.7988
X987.CS.ITS	30.8	1.7	5.6	58.6	78.5	12	Fen, Marsh, Swamp	Moorland grass mosaics	3.5	-5.54051	57.85
X988.CS.ITS	1.5	0.1	5.3	12	47.8	28.9	Acid Grassland	Infertile grassland	4.3	-5.54051	57.85
X99.CS.ITS	3.8	0.4	5.8	4.9	28.4	13	Improved Grassland	Infertile grassland	5.6	-2.86099	51.246
X990.CS.ITS	13.1	0.5	5.2	20.2	45.9	3.5	Bog	Heath and bog	1.9	-5.54051	57.85
X991.CS.ITS	NA	NA	4.4	NA	NA	61	Bog	Heath and bog	1.6	-4.86753	57.867
X992.CS.ITS	52.1	1.5	4.2	NA	NA	40	Bog	Heath and bog	1.4	-4.86753	57.867
X993.CS.ITS	NA	NA	4.2	NA	NA	24	Bog	Heath and bog	1.3	-4.86753	57.867
X994.CS.ITS	NA	NA	4.2	NA	NA	NA	Bog	Heath and bog	1.3	-4.86753	57.867
X995.CS.ITS	15.2	0.6	4.1	30	62.7	21	Bracken	Upland wooded	3.2	-4.53077	57.8742
X996.CS.ITS	14.7	0.6	4.3	26.4	49.1	16	Coniferous Woodland	Upland wooded	2.7	-4.53077	57.8742
X997.CS.ITS	2	0.2	5.7	4.5	23.1	10	Improved Grassland	Infertile grassland	5	-4.53077	57.8742
X998.CS.ITS	2.4	0.2	5.6	5.1	29.2	19	Improved Grassland	Infertile grassland	5	-4.53077	57.8742
X999.CS.ITS	2.7	0.2	5.4	6	27.5	13	Improved Grassland	Infertile grassland	4.7	-4.53077	57.8742
CS.12.D.A.01.791.ITS.3	28.8	1.9	4.8	56.6	78.2	8	Acid Grassland	Heath and bog	2	-5.23656	56.33
CS.12.D.A.02.783.ITS.3	3.1	0.2	5	7	35.6	8	Coniferous Woodland	Upland wooded	4	-4.4118	56.0792
CS.12.D.A.03.775.ITS.3	44.4	2.3	5.8	77.9	85.9	4	Coniferous Woodland	Moorland grass mosaics	2.4	-5.21396	56.0609
CS.12.D.A.04.827.ITS.3	8.2	0.3	4.7	15	45.3	5.1	Fen, Marsh, Swamp	Heath and bog	2.1	-3.95289	56.5366
CS.12.D.A.05.693.ITS.3	2.7	0.2	5.7	5.1	35.4	29.2	Neutral Grassland	Infertile grassland	5.5	-4.86004	55.6202
CS.12.D.A.06.640.ITS.3	2	0.1	4.3	3.8	28	2	Coniferous Woodland	Upland wooded	2	-4.67701	55.2648
CS.12.D.A.07.637.ITS.3	4.1	0.4	6.7	4.9	17.7	14.3	Arable and Horticulture	Tall grass and herb	6.3	-1.84442	55.2042
CS.12.D.A.08.251.ITS.3	4.1	0.3	8.4	6.4	24.5	10.3	Improved Grassland	Infertile grassland	5	0.340553	52.215
CS.12.D.A.09.617.ITS.3	10.5	0.8	5.9	20.5	49.1	36.4	Neutral Grassland	Infertile grassland	5	-4.19049	55.0048
CS.12.D.B.01.784.ITS.3	2.2	0.2	6	4.3	24.1	37.3	Arable and Horticulture	Crops and weeds	6.4	-3.29352	56.2757
CS.12.D.B.02.786.ITS.3	4.1	0.4	6.3	7.8	28.6	57	Arable and Horticulture	Crops and weeds	6.9	-3.29352	56.2757
CS.12.D.B.03.787.ITS.3	4	0.3	7.4	7.7	27.9	57	Improved Grassland	Crops and weeds	6.4	-3.29352	56.2757
CS.12.D.B.04.823.ITS.3	13.5	0.6	5.2	23.9	56.3	1.6	Coniferous Woodland	Heath and bog	1.5	-4.92733	56.5175
CS.12.D.B.05.424.ITS.3	3	0.3	5.3	4.6	22.2	17	Neutral Grassland	Fertile grassland	6	-3.20216	53.3109
CS.12.D.B.06.639.ITS.3	3.4	0.3	4.8	7.5	27.9	5.9	Broadleaved Mixed and Yew Woodland	Upland wooded	3.3	-4.67701	55.2648
CS.12.D.B.07.645.ITS.3	0.5	0	NA	NA	NA	NA	Acid Grassland	Upland wooded	3.6	-4.36257	55.2712
CS.12.D.B.08.511.ITS.3	2.4	0.2	8	5.1	20.5	4.1	Arable and Horticulture	Fertile grassland	6.2	-1.54443	53.9452
CS.12.D.C.01.785.ITS.3	19.5	1.5	6.4	46	75.2	20	Fen, Marsh, Swamp	Infertile grassland	6.3	-3.29352	56.2757
CS.12.D.C.02.794.ITS.3	5.6	0.3	5.7	12.6	44.7	4.9	Fen, Marsh, Swamp	Upland wooded	3	-4.91356	56.338
CS.12.D.C.03.779.ITS.3	9	0.5	4.3	18.2	55.4	5	Coniferous Woodland	Upland wooded	3.5	-4.4118	56.0792
CS.12.D.C.04.821.ITS.3	16	0.9	4.3	32.1	71.6	10.3	Broadleaved Mixed and Yew Woodland	Upland wooded	3.9	-5.41404	56.5051
CS.12.D.C.05.422.ITS.3	2.6	0.2	6.8	5.2	24.4	46	Arable and Horticulture		NA	-3.20216	53.3109
CS.12.D.C.06.632.ITS.3	10.5	0.9	5	20.6	58.7	11.6	Acid Grassland	Moorland grass mosaics	3.1	-3.41539	55.196
CS.12.D.C.08.96.ITS.3	28.9	1.4	4.2	51.3	47.5	151	Broadleaved Mixed and Yew Woodland	Lowland wooded	4.5	-3.57404	51.1487
CS.12.D.C.09.948.ITS.3	4.7	0.4	6	8.5	39.9	7	Fen, Marsh, Swamp	Infertile grassland	4.4	-3.49734	57.3516
CS.12.D.D.01.781.ITS.3	4.9	0.4	4.7	10.1	41.8	9	Coniferous Woodland	Infertile grassland	5.1	-4.4118	56.0792
CS.12.D.D.02.793.ITS.3	11.6	0.6	5	18.5	59.5	6.3	Bracken	Heath and bog	2.5	-4.91356	56.338
CS.12.D.D.04.820.ITS.3	4.1	0.4	4.8	9.2	36.1	12	Neutral Grassland	Infertile grassland	4.1	-5.41404	56.5051
CS.12.D.D.05.700.ITS.3	37.2	2.2	5.3	63.8	82	40	Acid Grassland	Infertile grassland	4.8	-4.22036	55.5436
CS.12.D.D.06.633.ITS.3	6.4	0.6	5.7	14.1	51.6	8.5	Acid Grassland	Moorland grass mosaics	3.1	-3.41539	55.196
CS.12.D.D.08.599.ITS.3	NA	NA	3.9	92.1	91.7	18	Bog	Heath and bog	1.8	-2.00152	54.7549
CS.12.D.E.01.800.ITS.3	4.4	0.2	4.9	7.9	37.8	10.1	Coniferous Woodland	Upland wooded	3.8	-3.78195	56.3595
CS.12.D.E.02.782.ITS.3	4.6	0.4	5.8	8.4	35.6	19	Improved Grassland	Fertile grassland	5.4	-4.4118	56.0792
CS.12.D.E.03.799.ITS.3	2.9	0.2	6.8	5.6	31	15.4	Improved Grassland	Infertile grassland	5.2	-3.78195	56.3595
CS.12.D.E.04.818.ITS.3	7	0.6	5	12.3	48.7	69.2	Improved Grassland	Infertile grassland	5	-5.41404	56.5051
CS.12.D.E.05.684.ITS.3	7.6	0.6	6.6	13.2	40.8	65	Arable and Horticulture	Fertile grassland	5.7	-2.47612	55.4729
CS.12.D.E.06.630.ITS.3	12.1	0.7	4.5	21.9	45.2	12.2	Fen, Marsh, Swamp	Infertile grassland	4.4	-3.41539	55.196
CS.12.D.E.07.643.ITS.3	3.2	0.3	4.7	7.3	26.5	3.2	Coniferous Woodland	Upland wooded	2.9	-4.67701	55.2648
CS.12.D.E.08.301.ITS.3	6.2	0.6	6.3	12.4	35.6	10	Improved Grassland	Infertile grassland	4.7	-3.62507	52.5866
CS.12.D.F.01.777.ITS.3	28.2	1.7	4.3	45.8	78.5	6	Dwarf Shrub Heath	Heath and bog	2.3	-5.21396	56.0609
CS.12.D.F.02.789.ITS.3	46.3	2.4	3.9	84.6	84	5	Acid Grassland	Heath and bog	2.1	-5.23656	56.33
CS.12.D.F.03.792.ITS.3	16.2	0.8	5.7	29	62.6	7.8	Coniferous Woodland	Moorland grass mosaics	2.6	-4.91356	56.338
CS.12.D.F.05.685.ITS.3	5.9	0.5	6.2	9.8	30.7	31	Neutral Grassland	Infertile grassland	5	-2.47612	55.4729
CS.12.D.F.06.638.ITS.3	4.5	0.4	5.7	8.4	23.5	55.9	Improved Grassland	Fertile grassland	6.3	-1.84442	55.2042
CS.12.D.F.07.642.ITS.3	2.8	0.3	5.3	4.9	31.6	6.5	Neutral Grassland	Infertile grassland	4.4	-4.67701	55.2648
CS.12.D.G.01.801.ITS.3	8.3	0.4	5.2	15.9	49.9	18.1	Coniferous Woodland	Upland wooded	3.8	-3.78195	56.3595
CS.12.D.G.02.774.ITS.3	14.1	0.9	5.7	33.3	74.6	5	Dwarf Shrub Heath	Heath and bog	1.8	-5.21396	56.0609
CS.12.D.G.03.790.ITS.3	41.6	2	4.7	74.4	82.7	6	Acid Grassland	Heath and bog	1.9	-5.23656	56.33
CS.12.D.G.04.425.ITS.3	1.8	0.2	6.9	3.6	20.7	12	Arable and Horticulture		NA	-3.20216	53.3109
CS.12.D.G.05.682.ITS.3	2.4	0.2	6.2	4.4	28.3	24	Neutral Grassland	Infertile grassland	5.3	-2.47612	55.4729
CS.12.D.G.06.631.ITS.3	3.4	0.3	6.6	6.8	36.4	6.1	Fen, Marsh, Swamp	Moorland grass mosaics	4.1	-3.41539	55.196
CS.12.D.G.07.614.ITS.3	14.9	1.1	5.9	26.9	39.3	55	Neutral Grassland	Infertile grassland	4.6	-4.19049	55.0048
CS.12.D.G.08.689.ITS.3	10	0.8	5	19.5	45.1	11	Acid Grassland	Moorland grass mosaics	3.4	-2.31794	55.4734
CS.12.D.H.01.796.ITS.3	16.7	1	4.5	30.6	69.6	10.5	Coniferous Woodland	Upland wooded	2	-3.78195	56.3595
CS.12.D.H.02.797.ITS.3	9.3	0.6	4.9	16	57.1	10	Neutral Grassland	Infertile grassland	5	-3.95289	56.5366
CS.12.D.H.03.828.ITS.3	NA	NA	4.2	94	91.6	72	Bog	Heath and bog	1.6	-2.47612	55.4729
CS.12.D.H.04.683.ITS.3	2.4	0.2	6.1	3.8	21.2	35	Arable and Horticulture	Fertile grassland	5.9	-3.20216	53.3109
CS.12.D.H.05.421.ITS.3	2.8	0.3	5.9	5.6	26.9	20	Improved Grassland	Fertile grassland	5.9	-4.67701	55.2648
CS.12.D.H.06.641.ITS.3	1.8	0.2	7	3.5	20.1	1.8	Coniferous Woodland	Upland wooded	4.4	-2.98449	56.8176
CS.12.D.H.07.864.ITS.3	28.8	1.6	4.1	47.8	72	26	Acid Grassland	Moorland grass mosaics	2.5	-6.31638	57.2864
CS.12.D.H.08.922.ITS.3	NA	NA	4.4	88.8	89.8	37	Coniferous Woodland	Upland wooded	2.6	NA	NA
CS.5.A.A.01.574.ITS.3	5.3	0.5	6.5	10	25.2	51.4	Improved Grassland	Infertile grassland	5.2	-4.48076	54.6397
CS.5.A.A.02.561.ITS.3	3.6	0.3	6.6	7.1	29.9	19.5	Improved Grassland	Fertile grassland	6.7	-2.77324	54.4829
CS.5.A.A.03.508.ITS.3	2.4	0.2	7.4	4.5	22.6	16.4	Improved Grassland	Fertile grassland	6.4	-2.91555	53.9426
CS.5.A.A.04.519.ITS.3	4.3	0.4	6.3	8.1	28.9	64.8	Neutral Grassland	Infertile grassland	4.8	-2.76653	54.1234
CS.5.A.A.05.514.ITS.3	3.5	0.3	6.4	7	21.6	22.9	Neutral Grassland	Infertile grassland	5	-1.54443	53.9452
CS.5.A.A.06.495.ITS.3	3	0.3	6.7	6.6	28.7	13	Neutral Grassland	Infertile grassland	5.5	-2.45756	53.8554
CS.5.A.A.07.489.ITS.3	3.3	0.3	7.9	4.5	22.3	52.4	Arable and Horticulture	Crops and weeds	7	-0.0341662	53.6603
CS.5.A.A.08.192.ITS.3	2.4	0.2	7.9	6.3	22.1	44.9	Arable and Horticulture	Crops and weeds	6.8	-1.56474	51.9677
CS.5.A.A.09.205.ITS.3	1.9	0.2	7.9	4	17.7	16.3	Arable and Horticulture	Crops and weeds	6.4	0.617172	51.9394
CS.5.A.A.10.183.ITS.3	3.2	0.4	5.3	6.5	33.1	5.9	Neutral Grassland	Infertile grassland	4.6	-3.16575	51.9627
CS.5.A.A.11.16.ITS.3	3.7	0.3	4.6	6.3	30.2	2.3	Dwarf Shrub Heath	Heath and bog	2.1	-4.95646	50.4023
CS.5.A.B.01.560.ITS.3	3.9	0.4	6.5	7.8	30.3	11.9	Improved Grassland	Fertile grassland	6.4	-2.77324	54.4829
CS.5.A.B.02.558.ITS.3	18.4	1	4.4	34.5	48.3	6.8	Coniferous Woodland	Upland wooded	3.3	-3.38742	54.3875
CS.5.A.B.03.507.ITS.3	2.2	0.1	8	3.1	33.3	20.7	Littoral Sediment		5.4	-2.91555	53.9426
CS.5.A.B.04.510.ITS.3	2.5	0.2	6.4	5.5	17.2	6.1	Neutral Grassland	Fertile grassland	5.7	-1.54443	53.9452
CS.5.A.B.05.496.ITS.3	4.2	0.4	6.2	9.4	28.6	13.9	Improved Grassland	Infertile grassland	5.3	-2.45756	53.8554
CS.5.A.B.06.484.ITS.3	2	0.2	7.1	3.4	13.6	20.1	Arable and Horticulture	Crops and weeds	6.2	-0.487961	53.6669
CS.5.A.B.07.487.ITS.3	2.5	0.2	7.6	4.7	23	30	Arable and Horticulture	Crops and weeds	6.6	-0.0341662	53.6603
CS.5.A.B.08.198.ITS.3	4.9	0.5	8	8.7	21.9	9.8	Improved Grassland	Fertile grassland	5.7	-0.255141	51.9555
CS.5.A.B.09.193.ITS.3	2	0.2	7.9	4.9	18.3	59.4	Improved Grassland	Fertile grassland	6.5	-1.56474	51.9677
CS.5.A.B.10.180.ITS.3	28.9	1.6	4.4	49.9	60.8	37.2	Improved Grassland	Fertile grassland	5.5	-4.91055	51.9325
CS.5.A.B.11.13.ITS.3	3.3	0.4	4.4	6.6	26.7	34	Improved Grassland	Fertile grassland	5.9	-3.96847	50.3332
CS.5.A.B.12.2.ITS.3	14.1	0.9	4.3	19.4	49.1	10.8	Dwarf Shrub Heath	Heath and bog	2.5	-5.63809	50.113
CS.5.A.C.01.570.ITS.3	4.7	0.4	7.6	7.8	30.2	70.6	Improved Grassland	Tall grass and herb	6.2	-0.921146	54.4805
CS.5.A.C.02.563.ITS.3	8	0.8	6.9	17	41.5	42.1	Improved Grassland	Fertile grassland	5.9	-2.77324	54.4829
CS.5.A.C.04.526.ITS.3	3.4	NA	NA	NA	NA	NA			NA	NA	NA
CS.5.A.C.05.478.ITS.3	6.8	0.5	4.3	11.5	40.7	6.2	Acid Grassland	Upland wooded	4	-2.30423	53.6761
CS.5.A.C.06.488.ITS.3	2.4	0.2	7.4	3.9	18	28.2	Arable and Horticulture	Crops and weeds	6.5	-0.0341662	53.6603
CS.5.A.C.07.477.ITS.3	10.2	0.7	5.2	17.6	33.8	17.1	Broadleaved Mixed and Yew Woodland	Infertile grassland	4.8	-2.30423	53.6761
CS.5.A.C.08.201.ITS.3	1.6	0.2	8.3	3.5	16.4	22.8	Arable and Horticulture	Crops and weeds	7	0.617172	51.9394
CS.5.A.C.09.194.ITS.3	2	0.2	8	4.6	22.5	48	Arable and Horticulture	Crops and weeds	6.2	-1.56474	51.9677
CS.5.A.C.10.181.ITS.3	20.3	1.2	6.2	37.8	80.2	10.1	Dwarf Shrub Heath	Heath and bog	1.9	-4.91055	51.9325
CS.5.A.C.11.3.ITS.3	13.2	0.8	4.7	22	50.6	8.7	Dwarf Shrub Heath	Heath and bog	2	-5.63809	50.113
CS.5.A.C.12.4.ITS.3	8.6	0.6	5.3	15.6	42.5	10.1	Neutral Grassland	Infertile grassland	4.3	-5.63809	50.113
CS.5.A.D.01.559.ITS.3	6.9	0.4	7.1	8.5	32.7	13.2	Improved Grassland	Fertile grassland	5.8	-2.77324	54.4829
CS.5.A.D.02.556.ITS.3	12.2	0.9	4.6	23.2	57.7	3.1	Broadleaved Mixed and Yew Woodland	Upland wooded	3.7	-3.38742	54.3875
CS.5.A.D.03.527.ITS.3	2.2	NA	NA	NA	NA	NA			NA	NA	NA
CS.5.A.D.04.525.ITS.3	1.6	NA	NA	NA	NA	NA			NA	NA	NA
CS.5.A.D.05.492.ITS.3	4.7	0.5	6.6	9.5	34	NA	Improved Grassland	Fertile grassland	5.8	-2.45756	53.8554
CS.5.A.D.06.485.ITS.3	2.3	0.2	8.3	4.1	12.8	10.5	Arable and Horticulture	Tall grass and herb	6.4	-0.487961	53.6669
CS.5.A.D.07.482.ITS.3	1.5	0.1	6.9	2.8	10.7	34.9	Arable and Horticulture	Infertile grassland	6	-0.487961	53.6669
CS.5.A.D.09.203.ITS.3	1.4	0.1	8.5	3.2	13.8	30.5	Arable and Horticulture	Crops and weeds	7	0.617172	51.9394
CS.5.A.D.10.179.ITS.3	40.6	2.3	4.3	70.4	82.4	30	Acid Grassland	Heath and bog	2.4	-4.91055	51.9325
CS.5.A.D.11.11.ITS.3	3.2	0.4	5.5	6.4	29.3	14	Improved Grassland	Fertile grassland	6.8	-3.96847	50.3332
CS.5.A.D.12.5.ITS.3	5.3	0.4	5.7	8.8	30.3	21.9	Improved Grassland	Infertile grassland	4.5	-5.63809	50.113
CS.5.A.E.01.572.ITS.3	6.2	0.6	6.6	12.1	27	10	Neutral Grassland	Infertile grassland	4.8	-4.48076	54.6397
CS.5.A.E.02.567.ITS.3	4.2	0.4	6.7	7.7	23.8	7	Neutral Grassland	Infertile grassland	5.2	-1.84716	54.4852
CS.5.A.E.03.513.ITS.3	4.3	0.4	6.3	8.8	26	10.3	Neutral Grassland	Fertile grassland	5.4	-1.54443	53.9452
CS.5.A.E.04.516.ITS.3	3.9	0.4	6.3	7.9	31.4	40.4	Improved Grassland	Fertile grassland	6.4	-2.76653	54.1234
CS.5.A.E.05.483.ITS.3	1.9	0.2	7	4.1	17.4	12	Neutral Grassland	Tall grass and herb	5.3	-0.487961	53.6669
CS.5.A.E.07.185.ITS.3	3	0.3	5.5	6.6	26.5	4.9	Neutral Grassland	Infertile grassland	4.4	-3.16575	51.9627
CS.5.A.E.08.196.ITS.3	3.8	0.2	8	4.1	20.2	10	Arable and Horticulture	Crops and weeds	6.2	-0.255141	51.9555
CS.5.A.E.09.191.ITS.3	4.1	0.4	7.6	9.3	26.3	14	Improved Grassland	Fertile grassland	6.2	-1.56474	51.9677
CS.5.A.E.11.9.ITS.3	4.3	0.5	5.6	8.4	27	7	Improved Grassland	Infertile grassland	4.8	-4.52999	50.3224
CS.5.A.E.12.1.ITS.3	14.1	0.7	4.5	21.2	55.7	7.1	Dwarf Shrub Heath	Heath and bog	1.8	-5.63809	50.113
CS.5.A.F.01.562.ITS.3	6.2	0.6	6.1	13	38.7	85.5	Neutral Grassland	Fertile grassland	5.6	-2.77324	54.4829
CS.5.A.F.02.554.ITS.3	5.9	0.5	5.2	10.2	46.7	4.6	Acid Grassland	Moorland grass mosaics	2.9	-3.38742	54.3875
CS.5.A.F.03.512.ITS.3	3.2	0.3	5.3	6.9	28.5	6.1	Broadleaved Mixed and Yew Woodland	Lowland wooded	5.6	-1.54443	53.9452
CS.5.A.F.04.505.ITS.3	4.5	0.5	6.3	8.4	25.5	38	Improved Grassland	Infertile grassland	5.5	-2.91555	53.9426
CS.5.A.F.05.494.ITS.3	3.6	0.3	6	7.3	25.8	18.3	Improved Grassland	Fertile grassland	5.7	-2.45756	53.8554
CS.5.A.F.06.479.ITS.3	8.1	0.5	5.8	13.8	32.2	13.5	Acid Grassland	Moorland grass mosaics	4.3	-2.30423	53.6761
CS.5.A.F.07.195.ITS.3	1.9	0.2	8.1	4.9	20.6	35.7	Arable and Horticulture	Crops and weeds	6.7	-1.56474	51.9677
CS.5.A.F.09.202.ITS.3	1.9	0.2	8	3.9	19.7	22	Arable and Horticulture	Crops and weeds	6.2	0.617172	51.9394
CS.5.A.F.10.7.ITS.3	4.8	0.6	5.4	9.3	32.3	5	Improved Grassland	Infertile grassland	5.1	-4.52999	50.3224
CS.5.A.F.11.14.ITS.3	18.6	1.5	5.2	34.1	75.5	6	Neutral Grassland	Infertile grassland	4.8	-3.96847	50.3332
CS.5.A.F.12.137.ITS.3	3.5	0.2	3.3	7.5	34.7	3	Coniferous Woodland	Upland wooded	3.7	-3.73042	51.5062
CS.5.A.G.01.566.ITS.3	2.4	0.2	6.9	4.5	16.8	8.2	Arable and Horticulture	Crops and weeds	6.1	-1.84716	54.4852
CS.5.A.G.02.517.ITS.3	5.3	0.4	5.7	9.4	27.5	59.8	Broadleaved Mixed and Yew Woodland	Fertile grassland	6	-2.76653	54.1234
CS.5.A.G.03.515.ITS.3	4.5	0.4	5.5	8.9	27.7	14.7	Improved Grassland	Infertile grassland	4.8	-2.76653	54.1234
CS.5.A.G.04.528.ITS.3	1.5	0.1	7.2	2.7	16.9	36.4	Arable and Horticulture	Crops and weeds	6.3	-1.54246	54.125
CS.5.A.G.05.491.ITS.3	2.2	0.2	7.6	4	19.2	21.5	Arable and Horticulture	Crops and weeds	7	-0.0341662	53.6603
CS.5.A.G.06.486.ITS.3	3.8	0.4	8	7.7	20.2	67.2	Neutral Grassland	Tall grass and herb	6.3	-0.487961	53.6669
CS.5.A.G.07.199.ITS.3	2.5	0.2	8.4	4.7	23.6	10.9	Arable and Horticulture	Crops and weeds	6	-0.255141	51.9555
CS.5.A.G.08.204.ITS.3	6.5	0.4	8.4	7.9	20.6	21.5	Broadleaved Mixed and Yew Woodland	Tall grass and herb	5.9	0.617172	51.9394
CS.5.A.G.09.184.ITS.3	5.4	0.5	6.6	9.9	42.9	8.6	Neutral Grassland	Infertile grassland	5.2	-3.16575	51.9627
CS.5.A.G.10.8.ITS.3	3.1	0.4	6.4	5.9	27.9	21	Arable and Horticulture	Fertile grassland	6.7	-4.52999	50.3224
CS.5.A.G.11.10.ITS.3	5.6	0.6	6	11.1	19.9	7	Neutral Grassland	Infertile grassland	4.5	-4.52999	50.3224
CS.5.A.G.12.132.ITS.3	3.6	0.3	6.8	6.5	28.2	3.5	Neutral Grassland	Fertile grassland	5.3	1.01107	51.3004
CS.5.A.H.01.568.ITS.3	6	0.6	6.6	14.6	41.4	9.7	Improved Grassland	Infertile grassland	5.6	-0.921146	54.4805
CS.5.A.H.02.509.ITS.3	3.2	0.3	6.8	5.9	22.8	36.2	Improved Grassland	Fertile grassland	6.1	-2.91555	53.9426
CS.5.A.H.03.518.ITS.3	3.6	0.3	6	7.5	31.9	51.6	Neutral Grassland	Infertile grassland	5.1	-2.76653	54.1234
CS.5.A.H.04.529.ITS.3	1.2	NA	NA	NA	NA	NA			NA	NA	NA
CS.5.A.H.05.493.ITS.3	6.8	0.7	6.2	13.9	39.9	30.6	Improved Grassland	Fertile grassland	5.8	-2.45756	53.8554
CS.5.A.H.06.490.ITS.3	2.5	0.2	8.1	5.1	20.6	40.1	Arable and Horticulture	Crops and weeds	6.8	-0.0341662	53.6603
CS.5.A.H.07.187.ITS.3	2.9	0.3	4.4	6.3	21	3.4	Acid Grassland	Moorland grass mosaics	3.4	-3.16575	51.9627
CS.5.A.H.08.200.ITS.3	3.1	0.2	8.4	4.3	19.5	26.7	Arable and Horticulture	Crops and weeds	6.4	-0.255141	51.9555
CS.5.A.H.09.197.ITS.3	3.2	0.2	8.4	4.1	17.3	21.5	Arable and Horticulture	Crops and weeds	5.9	-0.255141	51.9555
CS.5.A.H.10.6.ITS.3	3.9	0.5	5.7	7.6	27	10	Improved Grassland	Infertile grassland	5.4	-4.52999	50.3224
CS.5.A.H.11.12.ITS.3	3.4	0.4	5.3	6.9	30.5	14	Improved Grassland	Fertile grassland	5.5	-3.96847	50.3332
CS.5.A.H.12.140.ITS.3	4	0.3	6.1	9.2	32.7	6	Bracken	Infertile grassland	4.7	-3.5864	51.5082
CS.7.B.A.01.142.ITS.3	4.2	0.4	4.8	6.2	30.6	9	Improved Grassland	Fertile grassland	5.6	-3.5864	51.5082
CS.7.B.A.03.148.ITS.3	3.7	0.4	6.1	6.7	38.5	6.2	Neutral Grassland	Infertile grassland	4.7	-3.15424	51.5132
CS.7.B.A.04.950.ITS.3	11.9	0.7	6.1	24.2	50.8	15	Improved Grassland	Fertile grassland	5.5	-3.49734	57.3516
CS.7.B.A.06.1099.ITS.3	48.7	2	4.3	83.4	80.4	24	Supra-littoral Rock	Heath and bog	2.3	-1.08658	60.6801
CS.7.B.A.07.887.ITS.3	6.8	0.5	6	11.8	52.6	3.4	Bog	Moorland grass mosaics	3.4	-2.99163	57.0871
CS.7.B.A.08.388.ITS.3	4.8	0.4	5	9	36.5	6	Improved Grassland	Infertile grassland	5	-3.19464	53.0413
CS.7.B.A.09.373.ITS.3	1.5	0.2	6.5	3	14.7	16.8	Arable and Horticulture	Crops and weeds	6.6	-1.5558	52.8666
CS.7.B.A.10.380.ITS.3	2.8	0.2	8.4	3.7	16.9	91.3	Arable and Horticulture	Crops and weeds	7.3	-0.21932	52.8541
CS.7.B.A.11.1102.ITS.3	44	2.7	5.2	70	86.6	36	Acid Grassland	Moorland grass mosaics	2.6	-0.900501	60.7685
CS.7.B.B.01.134.ITS.3	3.1	0.3	6.9	5.4	18.9	16.4	Neutral Grassland	Infertile grassland	5.3	1.01107	51.3004
CS.7.B.B.02.145.ITS.3	NA	NA	NA	NA	NA	NA			NA	NA	NA
CS.7.B.B.03.150.ITS.3	6.4	0.6	6.4	13.2	41.7	17	Improved Grassland	Fertile grassland	6.6	-2.43375	51.5181
CS.7.B.B.05.1095.ITS.3	51.2	2.2	4.3	80.9	78.9	21	Bog	Moorland grass mosaics	3	-1.08658	60.6801
CS.7.B.B.07.884.ITS.3	1.2	0.1	7	2.9	12.4	29	Arable and Horticulture	Crops and weeds	6.9	-2.33006	56.9109
CS.7.B.B.08.384.ITS.3	5.2	0.5	6.2	10.1	35	7.3	Improved Grassland	Infertile grassland	4.9	-3.79097	53.0338
CS.7.B.B.09.378.ITS.3	3.6	0.3	5	7.4	22.2	12.2	Acid Grassland	Infertile grassland	4.2	-1.40726	52.866
CS.7.B.B.10.387.ITS.3	6.3	0.6	5.6	12.3	44.8	17.4	Improved Grassland	Infertile grassland	4.9	-3.79097	53.0338
CS.7.B.B.11.1100.ITS.3	NA	NA	4.6	95.9	87.6	NA	Bog	Moorland grass mosaics	2.6	-0.900501	60.7685
CS.7.B.C.01.133.ITS.3	5.3	0.5	7.3	9.4	25.9	10.7	Neutral Grassland	Tall grass and herb	6	1.01107	51.3004
CS.7.B.C.02.147.ITS.3	5.7	0.5	7.1	9.7	40.5	14.5	Neutral Grassland	Infertile grassland	5.2	-3.15424	51.5132
CS.7.B.C.03.941.ITS.3	15.3	0.7	4.2	28.4	55.9	27	Coniferous Woodland	Moorland grass mosaics	2.9	-3.9956	57.3447
CS.7.B.C.04.945.ITS.3	6.2	0.3	5.1	12.2	38.5	5	Coniferous Woodland	Upland wooded	2.4	-3.9956	57.3447
CS.7.B.C.06.880.ITS.3	4.1	0.3	5.2	8.2	18.6	31	Broadleaved Mixed and Yew Woodland	Tall grass and herb	5.6	-2.33006	56.9109
CS.7.B.C.08.390.ITS.3	5.5	0.4	6.5	9.1	33.3	35	Improved Grassland	Fertile grassland	5.9	-3.19464	53.0413
CS.7.B.C.09.375.ITS.3	2.2	0.2	7	3.8	17.8	44.4	Arable and Horticulture	Crops and weeds	6.8	-1.5558	52.8666
CS.7.B.C.10.389.ITS.3	6	0.5	5.6	11.4	32.8	17	Improved Grassland	Fertile grassland	5.7	-3.19464	53.0413
CS.7.B.C.11.1096.ITS.3	NA	NA	4	93	86.5	97	Bog	Heath and bog	2.4	-1.08658	60.6801
CS.7.B.C.12.418.ITS.3	3.2	0.4	7	6.1	20	44.3	Improved Grassland	Fertile grassland	5.7	-3.49909	53.2176
CS.7.B.D.03.952.ITS.3	NA	NA	4.8	NA	NA	12	Coniferous Woodland	Upland wooded	3	-2.8327	57.3577
CS.7.B.D.04.943.ITS.3	3.7	0.2	5.6	7.8	33	10	Coniferous Woodland	Upland wooded	3.6	-3.9956	57.3447
CS.7.B.D.05.1107.ITS.3	2	0.2	6.3	4.4	16.7	16.6	Arable and Horticulture	Fertile grassland	6.7	-1.84749	54.3954
CS.7.B.D.06.881.ITS.3	3.2	0.3	6.5	6.2	23.1	14	Arable and Horticulture	Crops and weeds	6.1	-2.33006	56.9109
CS.7.B.D.07.876.ITS.3	27.2	1	4.5	35.5	61.5	8.3	Dwarf Shrub Heath	Heath and bog	1.8	-3.47932	56.9026
CS.7.B.D.08.382.ITS.3	1.3	0.1	7.1	2.3	10	171	Arable and Horticulture		7	-0.21932	52.8541
CS.7.B.D.09.377.ITS.3	4.9	0.4	7.2	8.1	27.8	16.6	Improved Grassland	Fertile grassland	5.8	-1.5558	52.8666
CS.7.B.D.10.395.ITS.3	2.2	0.2	7.6	5.4	18.2	34.3	Arable and Horticulture	Crops and weeds	7	-0.65915	53.0397
CS.7.B.D.11.1103.ITS.3	NA	NA	4.4	95.2	89	230	Bog	Moorland grass mosaics	2.3	-0.900501	60.7685
CS.7.B.D.12.413.ITS.3	3.8	0.4	5.9	7.3	31.4	6.9	Neutral Grassland	Infertile grassland	5.3	-4.09776	53.2086
CS.7.B.E.01.141.ITS.3	50.4	1.6	5.3	8.4	34.2	18	Improved Grassland	Fertile grassland	5.7	-3.5864	51.5082
CS.7.B.E.02.152.ITS.3	6.4	0.6	6.3	12.1	35.9	35	Improved Grassland	Fertile grassland	6.6	-2.43375	51.5181
CS.7.B.E.03.947.ITS.3	4.6	0.3	5	8.5	34.9	5	Coniferous Woodland	Upland wooded	3.5	-3.49734	57.3516
CS.7.B.E.04.951.ITS.3	11.7	0.5	3.9	NA	NA	11	Coniferous Woodland	Upland wooded	3.2	-2.8327	57.3577
CS.7.B.E.05.1109.ITS.3	2.5	0.2	6.4	5.2	18.4	33.2	Arable and Horticulture	Crops and weeds	6.7	-1.84749	54.3954
CS.7.B.E.06.888.ITS.3	10.4	0.6	5.4	18.6	56.5	3.6	Dwarf Shrub Heath	Heath and bog	2.7	-2.99163	57.0871
CS.7.B.E.07.882.ITS.3	2.7	0.2	6.1	5.7	23.7	42	Arable and Horticulture	Fertile grassland	6	-2.33006	56.9109
CS.7.B.E.08.385.ITS.3	6	0.6	5.8	11.3	41.9	32	Improved Grassland	Fertile grassland	6.2	-3.79097	53.0338
CS.7.B.E.09.379.ITS.3	4.1	0.4	6.9	8	19.4	15.8	Improved Grassland	Fertile grassland	5.8	-0.21932	52.8541
CS.7.B.E.10.392.ITS.3	2	0.2	8.2	4.5	16.8	9.7	Arable and Horticulture	Crops and weeds	7	-0.65915	53.0397
CS.7.B.E.11.1112.ITS.3	NA	NA	3.7	93	86.5	25	Dwarf Shrub Heath	Heath and bog	1.3	-1.07748	54.392
CS.7.B.E.12.415.ITS.3	3	0.3	4.5	5.8	28.3	29.6	Improved Grassland	Infertile grassland	5.4	-4.09776	53.2086
CS.7.B.F.01.146.ITS.3	9.8	0.4	6.1	8.8	33.1	3.9	Neutral Grassland	Infertile grassland	4.2	-3.15424	51.5132
CS.7.B.F.02.136.ITS.3	3.3	0.2	4.2	5.7	33.3	3	Coniferous Woodland	Upland wooded	3.5	-3.73042	51.5062
CS.7.B.F.04.953.ITS.3	NA	NA	4	NA	NA	32	Coniferous Woodland	Heath and bog	2	-2.8327	57.3577
CS.7.B.F.05.1106.ITS.3	7	0.6	7.2	13.8	56.1	14.2	Broadleaved Mixed and Yew Woodland	Tall grass and herb	5.5	-1.84749	54.3954
CS.7.B.F.07.896.ITS.3	50.8	2	4.7	93.6	94.1	NA	Bog	Heath and bog	1.8	-7.28205	57.0694
CS.7.B.F.08.383.ITS.3	7.7	0.7	6.5	15.9	44.1	25.6	Improved Grassland	Infertile grassland	4.8	-3.79097	53.0338
CS.7.B.F.09.381.ITS.3	1.7	0.2	8.3	3.1	10.8	61.1	Arable and Horticulture	Crops and weeds	6.9	-0.21932	52.8541
CS.7.B.F.11.1101.ITS.3	NA	NA	4.9	81.1	89	62	Bog	Moorland grass mosaics	2.4	-0.900501	60.7685
CS.7.B.F.12.410.ITS.3	9.6	0.9	5.9	19.2	43.2	41.9	Improved Grassland	Infertile grassland	5.5	-1.85198	53.1371
CS.7.B.G.01.131.ITS.3	NA	NA	5.6	18.2	22.4	19	Urban	Infertile grassland	4.9	1.01107	51.3004
CS.7.B.G.02.151.ITS.3	7.6	0.7	6.5	13.5	27.4	110	Improved Grassland	Fertile grassland	6.6	-2.43375	51.5181
CS.7.B.G.03.946.ITS.3	6	0.4	5.2	13.6	49.3	5	Coniferous Woodland	Moorland grass mosaics	3.3	-3.49734	57.3516
CS.7.B.G.04.949.ITS.3	16.3	1	4.8	57.5	79.8	12	Acid Grassland	Moorland grass mosaics	3.3	-3.49734	57.3516
CS.7.B.G.05.1105.ITS.3	3.2	0.3	5.9	7.2	24.7	8.6	Improved Grassland	Fertile grassland	6	-1.84749	54.3954
CS.7.B.G.06.903.ITS.3	10.1	0.6	5.4	14.5	43.5	5.8	Broadleaved Mixed and Yew Woodland	Upland wooded	3.6	-4.81173	57.1493
CS.7.B.G.07.878.ITS.3	45.5	2.1	4.4	89.5	93.3	NA	Bog	Heath and bog	2.2	-3.47932	56.9026
CS.7.B.G.08.376.ITS.3	5.2	0.4	4.7	8.4	29.6	44.1	Neutral Grassland	Tall grass and herb	6.1	-1.5558	52.8666
CS.7.B.G.09.386.ITS.3	7.4	0.7	5.8	12.8	45.6	12.7	Broadleaved Mixed and Yew Woodland	Infertile grassland	4.8	-3.79097	53.0338
CS.7.B.G.10.391.ITS.3	2.8	0.3	7.9	5.4	27.1	49	Arable and Horticulture	Crops and weeds	7	-0.65915	53.0397
CS.7.B.G.12.419.ITS.3	4.9	0.5	6.7	8.8	24.5	82.5	Improved Grassland	Fertile grassland	5.7	-3.49909	53.2176
CS.7.B.H.01.144.ITS.3	3.2	0.3	6.2	6.2	28.2	6.9	Improved Grassland	Infertile grassland	5.2	-3.15424	51.5132
CS.7.B.H.02.149.ITS.3	5.3	0.6	7.7	11.2	34	26	Improved Grassland	Crops and weeds	6.3	-2.43375	51.5181
CS.7.B.H.03.942.ITS.3	6	0.3	4.5	11.4	40.4	11	Coniferous Woodland	Moorland grass mosaics	3.3	-3.9956	57.3447
CS.7.B.H.05.1113.ITS.3	21.1	0.7	4.3	27.8	55.9	12.6	Dwarf Shrub Heath	Heath and bog	2.4	-1.07748	54.392
CS.7.B.H.07.875.ITS.3	11.8	0.5	4.9	22.4	60.6	2.4	Dwarf Shrub Heath	Heath and bog	1.8	-3.47932	56.9026
CS.7.B.H.08.374.ITS.3	2.1	0.2	6.4	4	21.4	14	Arable and Horticulture	Crops and weeds	6.9	-1.5558	52.8666
CS.7.B.H.09.393.ITS.3	2.2	0.2	8	4.9	19.5	38.8	Arable and Horticulture	Crops and weeds	7	-0.65915	53.0397
CS.7.B.H.10.1098.ITS.3	NA	NA	4.4	87.2	83.6	54	Bog	Heath and bog	2.2	-1.08658	60.6801
CS.7.B.H.11.1108.ITS.3	NA	NA	5.4	6.7	23.1	NA	Broadleaved Mixed and Yew Woodland	Tall grass and herb	6.1	-1.84749	54.3954
CS.9.C.A.01.352.ITS.3	7.9	NA	NA	NA	NA	NA			NA	NA	NA
CS.9.C.A.02.364.ITS.3	2.9	0.3	8.4	7.2	23.4	60	Arable and Horticulture	Crops and weeds	7	-0.667448	52.7701
CS.9.C.A.03.371.ITS.3	2.9	0.3	5.8	6.3	29.6	44.3	Improved Grassland	Fertile grassland	5.7	-4.67374	52.8374
CS.9.C.A.04.280.ITS.3	4.9	0.4	6.6	10	24	88	Neutral Grassland	Lowland wooded	5.9	-1.8541	52.5078
CS.9.C.A.05.285.ITS.3	4.7	0.4	8.4	8.2	20.1	185	Arable and Horticulture	Crops and weeds	6.3	-0.233875	52.4947
CS.9.C.A.06.281.ITS.3	1.8	0.2	6.9	3.1	15.3	NA	Arable and Horticulture	Crops and weeds	7	-1.8541	52.5078
CS.9.C.A.07.114.ITS.3	4.3	0.5	6.3	9.1	31.7	6	Neutral Grassland	Fertile grassland	5.6	-2.4329	51.4282
CS.9.C.A.09.253.ITS.3	2.1	0.2	8.3	4.3	17.1	39.8	Arable and Horticulture	Crops and weeds	6.7	0.779158	52.2055
CS.9.C.A.10.255.ITS.3	1.4	0.1	8.6	2.9	14.3	36	Arable and Horticulture	Crops and weeds	6.5	0.779158	52.2055
CS.9.C.A.11.257.ITS.3	6.7	0.6	4.5	12.2	45.7	4	Broadleaved Mixed and Yew Woodland	Upland wooded	4.2	-4.05501	52.3102
CS.9.C.A.12.268.ITS.3	2.3	0.2	8.5	3.8	15	22.9	Arable and Horticulture	Crops and weeds	6.6	1.07763	52.288
CS.9.C.B.01.365.ITS.3	5.5	0.3	8.4	6.3	19.9	38.9	Arable and Horticulture	Crops and weeds	7	-0.667448	52.7701
CS.9.C.B.02.355.ITS.3	0.6	0.1	6.8	1.2	12.9	28	Arable and Horticulture		7	-2.44616	52.7767
CS.9.C.B.03.366.ITS.3	3.2	0.3	8.6	5.8	24.5	16.1	Arable and Horticulture	Crops and weeds	7	-0.667448	52.7701
CS.9.C.B.04.297.ITS.3	7.3	0.7	6.5	15	43	15.2	Improved Grassland	Infertile grassland	5	-3.7726	52.5845
CS.9.C.B.05.286.ITS.3	6.1	0.5	8.5	10.8	23.3	85.6	Arable and Horticulture	Tall grass and herb	6.6	-0.233875	52.4947
CS.9.C.B.06.291.ITS.3	6.6	0.6	5.4	12.5	48.4	5	Acid Grassland	Infertile grassland	4.2	-4.0676	52.5797
CS.9.C.B.07.113.ITS.3	5.1	0.5	7.9	10.1	34.9	9	Improved Grassland	Infertile grassland	5.4	-2.4329	51.4282
CS.9.C.B.08.122.ITS.3	2.2	0.2	6.5	4.1	14	2.6	Neutral Grassland	Infertile grassland	4.8	0.155363	51.4092
CS.9.C.B.09.261.ITS.3	3.2	0.3	7.9	6.3	20.6	21.6	Arable and Horticulture	Crops and weeds	6.4	-0.534322	52.319
CS.9.C.B.10.267.ITS.3	1.7	0.2	8.3	3.1	9.3	56.2	Arable and Horticulture	Crops and weeds	6.4	1.07763	52.288
CS.9.C.B.11.260.ITS.3	2.3	0.2	5.5	5.5	21.4	32.1	Arable and Horticulture	Tall grass and herb	6	-0.534322	52.319
CS.9.C.B.12.262.ITS.3	3.3	0.3	7.5	5.9	25.3	32.3	Arable and Horticulture	Crops and weeds	7	-0.534322	52.319
CS.9.C.C.01.356.ITS.3	2.1	0.2	6.9	4	16.1	70	Arable and Horticulture	Crops and weeds	6.2	-2.44616	52.7767
CS.9.C.C.02.372.ITS.3	3.7	0.3	8.5	6.9	34.9	5.8	Sea	Infertile grassland	4.1	-4.67374	52.8374
CS.9.C.C.03.369.ITS.3	6.6	0.6	7	12.3	40.8	9.5	Fen, Marsh, Swamp	Infertile grassland	4.2	-4.67374	52.8374
CS.9.C.C.04.289.ITS.3	1.8	0.2	7.9	4.1	18.5	30.2	Arable and Horticulture	Crops and weeds	6	1.23711	52.4636
CS.9.C.C.05.287.ITS.3	1.6	0.2	8.3	3.3	17.2	20.1	Arable and Horticulture	Crops and weeds	6.3	1.23711	52.4636
CS.9.C.C.06.288.ITS.3	2.1	0.2	8.7	4.2	19.3	33.1	Arable and Horticulture	Crops and weeds	7.5	1.23711	52.4636
CS.9.C.C.07.115.ITS.3	9.2	0.7	8.1	12.6	35.3	27	Improved Grassland	Fertile grassland	6.5	-2.4329	51.4282
CS.9.C.C.08.126.ITS.3	1.6	0.2	7.1	3.1	18.2	104	Arable and Horticulture	Crops and weeds	7.7	0.586281	51.4005
CS.9.C.C.09.252.ITS.3	1.4	0.1	8.4	3	14.7	27.1	Arable and Horticulture	Crops and weeds	6.2	0.779158	52.2055
CS.9.C.C.10.118.ITS.3	NA	NA	8.3	13.2	31.1	NA	Arable and Horticulture	Tall grass and herb	6.3	-1.85755	51.4289
CS.9.C.C.11.264.ITS.3	NA	NA	8.5	3.9	15	54.8	Neutral Grassland	Tall grass and herb	6.5	1.07763	52.288
CS.9.C.C.12.263.ITS.3	2.8	0.3	7.8	6	22.3	15.6	Arable and Horticulture	Crops and weeds	7.3	-0.534322	52.319
CS.9.C.D.01.363.ITS.3	5.7	0.3	8.5	6.4	21.2	16.9	Arable and Horticulture	Crops and weeds	7	-0.667448	52.7701
CS.9.C.D.02.362.ITS.3	1.9	0.2	7	3.8	29.5	5.1	Neutral Grassland	Infertile grassland	5.2	-1.55672	52.7768
CS.9.C.D.03.348.ITS.3	6.8	0.6	7.2	13.5	21.9	5.9	Broadleaved Mixed and Yew Woodland	Lowland wooded	5.7	-3.18725	52.7716
CS.9.C.D.04.292.ITS.3	12.1	1	3.8	21.4	39.3	8	Neutral Grassland	Upland wooded	3.5	-4.0676	52.5797
CS.9.C.D.05.294.ITS.3	6	0.6	7.1	11.8	44.1	8.7	Improved Grassland	Infertile grassland	4.5	-3.7726	52.5845
CS.9.C.D.06.296.ITS.3	5.7	0.6	6.9	11.8	42.4	7	Improved Grassland	Infertile grassland	4.5	-3.7726	52.5845
CS.9.C.D.07.121.ITS.3	9.1	0.6	4.9	17.8	23.3	8.9	Bracken	Upland wooded	3.8	0.155363	51.4092
CS.9.C.D.08.112.ITS.3	9.1	0.9	6.9	17.9	57.3	15	Improved Grassland	Fertile grassland	5.5	-2.4329	51.4282
CS.9.C.D.09.256.ITS.3	7.4	0.6	4.5	13.2	40.4	5	Broadleaved Mixed and Yew Woodland	Upland wooded	4.2	-4.05501	52.3102
CS.9.C.D.10.274.ITS.3	NA	NA	5.7	10.1	30.8	NA	Improved Grassland	Fertile grassland	5.9	-3.17997	52.502
CS.9.C.D.11.271.ITS.3	1.4	0.1	8.5	2.8	20.2	15.2	Arable and Horticulture	Crops and weeds	6	1.51665	52.2757
CS.9.C.D.12.671.ITS.3	1.9	0.2	6.9	2.9	21.7	18	Improved Grassland	Fertile grassland	5.4	-5.63586	55.4198
CS.9.C.E.02.360.ITS.3	2.3	0.2	6.3	3.8	19.4	24.2	Broadleaved Mixed and Yew Woodland	Tall grass and herb	6.1	-1.55672	52.7768
CS.9.C.E.03.342.ITS.3	6.6	0.6	4.7	14.2	42.5	6	Coniferous Woodland	Lowland wooded	4.6	-3.63175	52.7664
CS.9.C.E.04.284.ITS.3	6.1	0.6	7.8	11.1	23.5	88.5	Arable and Horticulture	Crops and weeds	6.9	-0.233875	52.4947
CS.9.C.E.05.279.ITS.3	2.1	0.2	5.3	5	14.5	38	Improved Grassland	Infertile grassland	5.5	-1.8541	52.5078
CS.9.C.E.06.117.ITS.3	NA	NA	8.2	18.1	28.3	NA	Improved Grassland	Infertile grassland	5.4	-1.85755	51.4289
CS.9.C.E.07.123.ITS.3	6.6	0.4	5.4	13.4	18.3	59.5	Broadleaved Mixed and Yew Woodland	Lowland wooded	5.3	0.155363	51.4092
CS.9.C.E.08.124.ITS.3	3	0.2	5.8	6.1	27.8	31.8	Neutral Grassland	Lowland wooded	6	0.155363	51.4092
CS.9.C.E.09.258.ITS.3	7.2	0.6	5.8	13.9	55.1	7	Neutral Grassland	Infertile grassland	4.5	-4.05501	52.3102
CS.9.C.E.10.275.ITS.3	NA	NA	5	6.1	30	NA	Improved Grassland	Fertile grassland	6.5	-3.17997	52.502
CS.9.C.E.11.273.ITS.3	1.4	0.1	7.2	3.1	16.2	39.1	Arable and Horticulture	Crops and weeds	6.5	1.51665	52.2757
CS.9.C.E.12.669.ITS.3	6.1	0.6	5.3	12.2	34.3	9	Improved Grassland	Infertile grassland	4.6	-5.63586	55.4198
CS.9.C.F.01.368.ITS.3	3.8	0.4	6.7	7.4	36.5	3	Improved Grassland	Infertile grassland	4.2	-4.67374	52.8374
CS.9.C.F.02.350.ITS.3	5.8	0.6	6.8	8.6	24.6	7.5	Neutral Grassland	Fertile grassland	5.8	-3.18725	52.7716
CS.9.C.F.03.351.ITS.3	4.5	0.5	7.4	11.4	26.4	5.3	Neutral Grassland	Infertile grassland	5.2	-3.18725	52.7716
CS.9.C.F.04.282.ITS.3	NA	NA	8.2	2.9	14.1	NA	Broadleaved Mixed and Yew Woodland	Lowland wooded	6.2	-1.8541	52.5078
CS.9.C.F.05.278.ITS.3	1.8	0.2	6.8	3	15.8	46	Arable and Horticulture	Lowland wooded	8	-1.8541	52.5078
CS.9.C.F.06.127.ITS.3	1.7	0.2	8	3.1	16.6	93.2	Arable and Horticulture	Crops and weeds	7.2	0.586281	51.4005
CS.9.C.F.07.116.ITS.3	7.5	0.5	8.5	9.2	33.2	NA	Improved Grassland	Fertile grassland	6.3	-2.4329	51.4282
CS.9.C.F.08.111.ITS.3	3	0.2	8.2	5.2	25.8	6.3	Supra-littoral Sediment	Infertile grassland	5.3	-3.15197	51.4233
CS.9.C.F.09.254.ITS.3	2.1	0.2	8.4	4.4	27.8	18.7	Arable and Horticulture	Tall grass and herb	6	0.779158	52.2055
CS.9.C.F.10.276.ITS.3	NA	NA	6	6	23.2	NA	Improved Grassland	Fertile grassland	5.8	-3.17997	52.502
CS.9.C.F.12.667.ITS.3	4.1	0.4	5.5	7.9	39.1	42.7	Improved Grassland	Fertile grassland	6	-5.63586	55.4198
CS.9.C.G.02.370.ITS.3	2.9	0.3	5.8	6.6	32.4	32.7	Improved Grassland	Fertile grassland	5.6	-4.67374	52.8374
CS.9.C.G.03.349.ITS.3	8.6	0.8	7.8	14.8	74.9	14.7	Improved Grassland	Infertile grassland	5.2	-3.18725	52.7716
CS.9.C.G.04.295.ITS.3	4.8	0.5	5.8	10.1	45.4	8	Improved Grassland	Infertile grassland	4.8	-3.7726	52.5845
CS.9.C.G.05.293.ITS.3	8	0.7	4.4	13.2	17.2	10	Acid Grassland	Upland wooded	3	-4.0676	52.5797
CS.9.C.G.06.129.ITS.3	1.7	0.2	8.1	3.1	19.1	80.9	Arable and Horticulture	Fertile grassland	5.8	0.586281	51.4005
CS.9.C.G.07.130.ITS.3	1.6	0.2	7.6	3.3	18.6	126	Arable and Horticulture		6.8	0.586281	51.4005
CS.9.C.G.08.128.ITS.3	1.6	0.2	7.4	3	16.6	95.9	Arable and Horticulture		7.2	0.586281	51.4005
CS.9.C.G.09.259.ITS.3	2.4	0.3	7.8	5.6	23.9	23.8	Arable and Horticulture	Crops and weeds	6.5	-0.534322	52.319
CS.9.C.G.10.269.ITS.3	3.2	0.2	4.9	6.3	29.1	5.7	Broadleaved Mixed and Yew Woodland	Lowland wooded	5.7	1.51665	52.2757
CS.9.C.G.11.266.ITS.3	1.6	0.2	8.6	3.6	14.8	27.8	Arable and Horticulture	Crops and weeds	6.5	1.07763	52.288
CS.9.C.G.12.668.ITS.3	3.7	0.3	4.9	6.8	33.9	49.5	Improved Grassland	Fertile grassland	6.5	-5.63586	55.4198
CS.9.C.H.01.361.ITS.3	1.3	0.1	6.5	2.5	14.9	17.6	Arable and Horticulture	Crops and weeds	6.3	-1.55672	52.7768
CS.9.C.H.02.354.ITS.3	3.3	0.3	6.4	4.5	18.2	54	Improved Grassland	Fertile grassland	6.3	-2.44616	52.7767
CS.9.C.H.03.339.ITS.3	3.7	0.4	4.2	7.4	35.2	3	Coniferous Woodland	Upland wooded	4.5	-3.63175	52.7664
CS.9.C.H.04.290.ITS.3	1.7	0.2	7.9	3.9	17.1	30.1	Arable and Horticulture	Crops and weeds	6.2	1.23711	52.4636
CS.9.C.H.05.283.ITS.3	5.5	0.5	7.4	10.4	24.9	55.8	Arable and Horticulture	Tall grass and herb	6.8	-0.233875	52.4947
CS.9.C.H.06.120.ITS.3	NA	NA	8.4	6.9	24.3	NA	Arable and Horticulture	Crops and weeds	5.7	-1.85755	51.4289
CS.9.C.H.07.125.ITS.3	2.6	0.2	4.7	5.1	11.1	5.8	Broadleaved Mixed and Yew Woodland	Lowland wooded	5.5	0.155363	51.4092
CS.9.C.H.08.119.ITS.3	NA	NA	8.5	7.6	29.2	NA	Arable and Horticulture	Crops and weeds	6.1	-1.85755	51.4289
CS.9.C.H.09.270.ITS.3	1.5	0.2	8.3	3.1	20.5	21	Arable and Horticulture	Crops and weeds	6.8	1.51665	52.2757
CS.9.C.H.10.265.ITS.3	1.3	0.2	8.2	2.8	8.8	93.6	Arable and Horticulture	Crops and weeds	6.8	1.07763	52.288
CS.9.C.H.11.272.ITS.3	1.3	0.1	8.7	2.7	15.8	29.6	Arable and Horticulture	Crops and weeds	6.4	1.51665	52.2757
CS.9.C.H.12.675.ITS.3	6.4	0.4	6.2	12.4	41.2	46	Improved Grassland	Fertile grassland	6.6	-4.37329	55.4508
